# Supplementary material for: Isopropyl 1-benzoyl-4-benzo­yloxy-2,6-di­phenyl-1,2,3,6-tetrahydropyridine-3-carboxyl­ate
Source: Acta Crystallogr Sect E Struct Rep Online. 2014 Jul 5;70(Pt 8):o854. doi: 10.1107/S1600536814015244 (PMC4158511; doi:10.1107/S1600536814015244)
Supplement: Supplementary file 1 [file e-70-0o854-sup1.cif]

##############################################################################
#                                                                            #
# This CIF contains the data in a paper accepted for publication in          #
# Acta Crystallographica Section E. It conforms to the requirements of       #
# Notes for Authors for Acta Crystallographica Section E, and has been       #
# peer reviewed under the auspices of the IUCr Commission on Journals.       #
#                                                                            #
# Full details of the Crystallographic Information File format               #
# are given in the paper "The Crystallographic Information File (CIF):       #
# a New Standard Archive File for Crystallography" by S. R. Hall, F. H.      #
# Allen and I. D. Brown [Acta Cryst. (1991), A47, 655-685].                  #
#                                                                            #
# The current version of the core CIF dictionary is obtainable from          #
# ftp://ftp.iucr.org/pub/cif_core.dic.                                       #
#                                                                            #
# Software is freely available for graphical display of the structure(s)     #
# in this CIF. For information consult the CIF software page                 #
# http://www.iucr.org/resources/cif/software.                                #
#                                                                            #
# This file may be used for bona fide research purposes within the           #
# scientific community so long as proper attribution is given to the journal # 
# article from which it was obtained.                                        #
#                                                                            #
##############################################################################
data_global
_audit_creation_method     SHELXL-97
_journal_date_recd_electronic     2013-12-07
_journal_date_accepted     2014-06-28
_journal_name_full     'Acta Crystallographica, Section E'
_journal_year     2014
_journal_volume     70
_journal_issue      8
_journal_page_first     o854
_journal_page_last     o854
_journal_paper_category     QO
_journal_paper_doi     10.1107/S1600536814015244
_journal_coeditor_code     NK2218
_publ_contact_author_name     'A. Subbiah Pandi'
_publ_contact_author_address
;
  Department of Physics
  Presidency College
  Chennai 600 005
  India
;
_publ_contact_author_email     'a_sp59@yahoo.in'
_publ_contact_author_fax     '044 091 2854 4894'
_publ_contact_author_phone     '044 091 24471061'
_publ_section_title
;
Isopropyl
1-benzoyl-4-benzoyloxy-2,6-diphenyl-1,2,3,6-tetrahydropyridine-3-carboxylate
;
loop_
    _publ_author_name
    _publ_author_address
    'E. Govindan'
;
 Department of Physics
 Presidency College (Autonomous)
 Chennai 600 005
 India
;
    'K. Murugavel'
;
Department of Chemistry
Saveetha Engineering College
Chennai
India
;
    'S. Amirthaganesan'
;
Department of Chemistry
Saveetha Engineering College
Chennai
India
;
    'A. SubbiahPandi'
;    Department of Physics
     Presidency College (Autonomous)
     Chennai 600 005
     India
;
data_I
_database_code_depnum_ccdc_archive 'CCDC 1010935'
_audit_creation_method     SHELXL-97
_chemical_name_systematic
;
Isopropyl
1-benzoyl-4-benzoyloxy-2,6-diphenyl-1,2,3,6-tetrahydropyridine-3-carboxylate
;
_chemical_name_common     ?
_chemical_formula_moiety     'C35 H31 N O5'
_chemical_formula_sum     'C35 H31 N O5'
_chemical_formula_iupac     'C35 H31 N O5'
_chemical_formula_weight     545.61
_chemical_melting_point     ?
_symmetry_cell_setting     triclinic
_symmetry_space_group_name_H-M     'P -1'
_symmetry_space_group_name_Hall     '-P 1'
loop_
    _symmetry_equiv_pos_as_xyz
    'x, y, z'
    '-x, -y, -z'
_cell_length_a     10.1788(6)
_cell_length_b     11.4325(7)
_cell_length_c     13.1395(9)
_cell_angle_alpha     81.847(2)
_cell_angle_beta     86.662(3)
_cell_angle_gamma     69.654(2)
_cell_volume     1419.08(15)
_cell_formula_units_Z     2
_cell_measurement_reflns_used     ?
_cell_measurement_theta_min     ?
_cell_measurement_theta_max     ?
_cell_measurement_temperature     293(2)
_exptl_crystal_description     block
_exptl_crystal_colour     white
_exptl_crystal_size_max     0.22
_exptl_crystal_size_mid     0.19
_exptl_crystal_size_min     0.17
_exptl_crystal_density_diffrn     1.277
_exptl_crystal_density_meas     ?
_exptl_crystal_density_method     'not measured'
_exptl_crystal_F_000     576
_exptl_absorpt_coefficient_mu     0.085
_exptl_absorpt_correction_type     multi-scan
_exptl_absorpt_process_details     '(<i>SADABS</i>; Bruker, 2008)'
_exptl_absorpt_correction_T_min     0.952
_exptl_absorpt_correction_T_max     0.959
_exptl_special_details     ?
_diffrn_ambient_temperature     293(2)
_diffrn_radiation_type     MoK\a
_diffrn_radiation_wavelength     0.71073
_diffrn_radiation_source     'fine-focus sealed tube'
_diffrn_radiation_monochromator     graphite
_diffrn_measurement_device_type     'Bruker SMART APEXII CCD'
_diffrn_measurement_method     '\w and \f scans'
_diffrn_detector_area_resol_mean     ?
_diffrn_reflns_number     25561
_diffrn_reflns_av_R_equivalents     0.0282
_diffrn_reflns_av_sigmaI/netI     0.0209
_diffrn_reflns_theta_min     2.13
_diffrn_reflns_theta_max     25.00
_diffrn_reflns_theta_full     25.00
_diffrn_measured_fraction_theta_max     0.997
_diffrn_measured_fraction_theta_full     0.997
_diffrn_reflns_limit_h_min     -11
_diffrn_reflns_limit_h_max     12
_diffrn_reflns_limit_k_min     -13
_diffrn_reflns_limit_k_max     13
_diffrn_reflns_limit_l_min     -15
_diffrn_reflns_limit_l_max     15
_diffrn_standards_number     ?
_diffrn_standards_interval_count     ?
_diffrn_standards_interval_time     ?
_diffrn_standards_decay_%     ?
_refine_special_details
;
Refinement of <i>F</i>^2^ against ALL reflections. The weighted <i>R</i>-factor
<i>wR</i> and goodness of fit <i>S</i> are based on <i>F</i>^2^, conventional
<i>R</i>-factors <i>R</i> are based on <i>F</i>, with <i>F</i> set to zero for
negative <i>F</i>^2^. The threshold expression of <i>F</i>^2^ >
\s(<i>F</i>^2^) is used only for calculating <i>R</i>-factors(gt) <i>etc</i>.
and is not relevant to the choice of reflections for refinement.
<i>R</i>-factors based on <i>F</i>^2^ are statistically about twice as large
as those based on <i>F</i>, and <i>R</i>- factors based on ALL data will be
even larger.
;
_reflns_number_total     4996
_reflns_number_gt     3876
_reflns_threshold_expression     I>2sigma(I)
_refine_ls_structure_factor_coef     Fsqd
_refine_ls_matrix_type     full
_refine_ls_R_factor_all     0.0499
_refine_ls_R_factor_gt     0.0354
_refine_ls_wR_factor_gt     0.0966
_refine_ls_wR_factor_ref     0.1086
_refine_ls_goodness_of_fit_ref     1.015
_refine_ls_restrained_S_all     1.015
_refine_ls_number_reflns     4996
_refine_ls_number_parameters     372
_refine_ls_number_restraints     0
_refine_ls_hydrogen_treatment     constr
_refine_ls_weighting_scheme     calc
_refine_ls_weighting_details
         'calc w=1/[\s^2^(Fo^2^)+(0.0614P)^2^+0.1791P] where P=(Fo^2^+2Fc^2^)/3'
_atom_sites_solution_hydrogens     geom
_atom_sites_solution_primary     direct
_atom_sites_solution_secondary     difmap
_refine_ls_shift/su_max     0.001
_refine_ls_shift/su_mean     0.000
_refine_diff_density_max     0.210
_refine_diff_density_min     -0.173
_refine_ls_extinction_method     none
_refine_ls_extinction_coef     ?
loop_
    _atom_type_symbol
    _atom_type_description
    _atom_type_scat_dispersion_real
    _atom_type_scat_dispersion_imag
    _atom_type_scat_source
    'C' 'C' 0.0033 0.0016
                         'International Tables Vol C Tables 4.2.6.8 and 6.1.1.4'
    'H' 'H' 0.0000 0.0000
                         'International Tables Vol C Tables 4.2.6.8 and 6.1.1.4'
    'N' 'N' 0.0061 0.0033
                         'International Tables Vol C Tables 4.2.6.8 and 6.1.1.4'
    'O' 'O' 0.0106 0.0060
                         'International Tables Vol C Tables 4.2.6.8 and 6.1.1.4'
_computing_data_collection     '<i>APEX2</i> (Bruker, 2008)'
_computing_cell_refinement     '<i>SAINT</i> (Bruker, 2008)'
_computing_data_reduction     '<i>SAINT</i> (Bruker, 2008)'
_computing_structure_solution     '<i>SHELXS97</i> (Sheldrick, 2008)'
_computing_structure_refinement     '<i>SHELXL97</i> (Sheldrick, 2008)'
_computing_molecular_graphics
;
<i>ORTEP-3 for Windows</i> (Farrugia, 2012) and
Mercury (Macrae <i>et al.</i>,
2008)
;
_computing_publication_material
              '<i>SHELXL97</i> (Sheldrick, 2008) and <i>PLATON</i> (Spek, 2009)'
loop_
    _atom_site_type_symbol
    _atom_site_label
    _atom_site_fract_x
    _atom_site_fract_y
    _atom_site_fract_z
    _atom_site_U_iso_or_equiv
    _atom_site_adp_type
    _atom_site_calc_flag
    _atom_site_refinement_flags
    _atom_site_occupancy
    _atom_site_symmetry_multiplicity
    _atom_site_disorder_assembly
    _atom_site_disorder_group
    C C20 0.96506(16) 0.08716(14) 0.67253(11) 0.0519(4) Uani d . 1 1 . .
    H H20 0.8967 0.0763 0.6347 0.062 Uiso calc R 1 1 . .
    C C21 1.09259(18) 0.08065(17) 0.62695(13) 0.0646(5) Uani d . 1 1 . .
    H H21 1.1096 0.0652 0.5589 0.078 Uiso calc R 1 1 . .
    C C22 1.19444(18) 0.09692(18) 0.68161(14) 0.0673(5) Uani d . 1 1 . .
    H H22 1.2805 0.0924 0.6510 0.081 Uiso calc R 1 1 . .
    C C23 1.16822(16) 0.11983(17) 0.78179(13) 0.0614(4) Uani d . 1 1 . .
    H H23 1.2365 0.1317 0.8189 0.074 Uiso calc R 1 1 . .
    C C24 1.04077(15) 0.12537(14) 0.82808(12) 0.0490(4) Uani d . 1 1 . .
    H H24 1.0246 0.1399 0.8963 0.059 Uiso calc R 1 1 . .
    C C19 0.93736(14) 0.10950(12) 0.77359(10) 0.0405(3) Uani d . 1 1 . .
    C C1 0.79798(13) 0.10671(12) 0.82094(10) 0.0395(3) Uani d . 1 1 . .
    H H1 0.7885 0.0281 0.8069 0.047 Uiso calc R 1 1 . .
    C C2 0.78325(14) 0.10737(12) 0.93686(10) 0.0415(3) Uani d . 1 1 . .
    H H2B 0.7113 0.0729 0.9625 0.050 Uiso calc R 1 1 . .
    H H2A 0.8709 0.0539 0.9692 0.050 Uiso calc R 1 1 . .
    C C3 0.74623(13) 0.23572(12) 0.96537(10) 0.0386(3) Uani d . 1 1 . .
    C C4 0.69662(13) 0.34103(12) 0.90037(10) 0.0386(3) Uani d . 1 1 . .
    C C5 0.65643(14) 0.33967(12) 0.79121(10) 0.0392(3) Uani d . 1 1 . .
    H H5 0.5551 0.3845 0.7874 0.047 Uiso calc R 1 1 . .
    C C6 0.72113(14) 0.41264(12) 0.70991(10) 0.0407(3) Uani d . 1 1 . .
    C C7 0.84932(16) 0.42433(14) 0.72253(12) 0.0520(4) Uani d . 1 1 . .
    H H7 0.9004 0.3847 0.7818 0.062 Uiso calc R 1 1 . .
    C C8 0.90280(18) 0.49434(16) 0.64800(13) 0.0622(4) Uani d . 1 1 . .
    H H8 0.9897 0.5011 0.6571 0.075 Uiso calc R 1 1 . .
    C C9 0.8275(2) 0.55393(15) 0.56055(13) 0.0617(4) Uani d . 1 1 . .
    H H9 0.8636 0.6008 0.5104 0.074 Uiso calc R 1 1 . .
    C C10 0.6998(2) 0.54443(14) 0.54719(11) 0.0586(4) Uani d . 1 1 . .
    H H10 0.6488 0.5851 0.4881 0.070 Uiso calc R 1 1 . .
    C C11 0.64622(16) 0.47421(13) 0.62156(11) 0.0482(4) Uani d . 1 1 . .
    H H11 0.5590 0.4683 0.6121 0.058 Uiso calc R 1 1 . .
    C C32 0.66009(14) 0.46966(13) 0.93018(10) 0.0428(3) Uani d . 1 1 . .
    C C33 0.72277(18) 0.59541(14) 1.03681(13) 0.0607(4) Uani d . 1 1 . .
    H H33 0.6229 0.6459 1.0317 0.073 Uiso calc R 1 1 . .
    C C34 0.7649(3) 0.56499(19) 1.14784(15) 0.0892(6) Uani d . 1 1 . .
    H H34A 0.8630 0.5163 1.1528 0.134 Uiso calc R 1 1 . .
    H H34B 0.7118 0.5175 1.1849 0.134 Uiso calc R 1 1 . .
    H H34C 0.7469 0.6417 1.1768 0.134 Uiso calc R 1 1 . .
    C C35 0.8054(3) 0.6625(2) 0.97090(19) 0.0940(7) Uani d . 1 1 . .
    H H35A 0.7820 0.7460 0.9887 0.141 Uiso calc R 1 1 . .
    H H35B 0.7838 0.6671 0.9000 0.141 Uiso calc R 1 1 . .
    H H35C 0.9036 0.6175 0.9816 0.141 Uiso calc R 1 1 . .
    N N1 0.67724(11) 0.21014(10) 0.77234(8) 0.0401(3) Uani d . 1 1 . .
    O O1 0.56508(11) 0.55833(9) 0.89218(8) 0.0572(3) Uani d . 1 1 . .
    O O2 0.74703(10) 0.47477(9) 1.00008(8) 0.0530(3) Uani d . 1 1 . .
    O O3 0.74902(9) 0.24164(9) 1.07066(7) 0.0441(2) Uani d . 1 1 . .
    O O4 0.98397(11) 0.18061(10) 1.06863(8) 0.0535(3) Uani d . 1 1 . .
    O O5 0.48623(13) 0.27894(10) 0.67147(10) 0.0748(4) Uani d . 1 1 . .
    C C25 0.87486(15) 0.21460(12) 1.11539(11) 0.0409(3) Uani d . 1 1 . .
    C C26 0.86017(15) 0.23327(12) 1.22445(10) 0.0430(3) Uani d . 1 1 . .
    C C13 0.58887(14) 0.05921(14) 0.70980(11) 0.0468(4) Uani d . 1 1 . .
    C C12 0.58068(15) 0.19148(14) 0.71550(11) 0.0484(4) Uani d . 1 1 . .
    C C31 0.73276(17) 0.26105(15) 1.27588(12) 0.0569(4) Uani d . 1 1 . .
    H H31 0.6523 0.2683 1.2417 0.068 Uiso calc R 1 1 . .
    C C27 0.97936(17) 0.22454(14) 1.27551(12) 0.0523(4) Uani d . 1 1 . .
    H H27 1.0651 0.2061 1.2410 0.063 Uiso calc R 1 1 . .
    C C14 0.62173(17) 0.00964(16) 0.61776(13) 0.0605(4) Uani d . 1 1 . .
    H H14 0.6427 0.0573 0.5599 0.073 Uiso calc R 1 1 . .
    C C18 0.55352(17) -0.01192(15) 0.79366(13) 0.0552(4) Uani d . 1 1 . .
    H H18 0.5299 0.0206 0.8558 0.066 Uiso calc R 1 1 . .
    C C17 0.55295(18) -0.13089(16) 0.78597(15) 0.0656(5) Uani d . 1 1 . .
    H H17 0.5275 -0.1776 0.8425 0.079 Uiso calc R 1 1 . .
    C C30 0.7256(2) 0.27799(17) 1.37821(13) 0.0691(5) Uani d . 1 1 . .
    H H30 0.6404 0.2951 1.4134 0.083 Uiso calc R 1 1 . .
    C C28 0.9705(2) 0.24314(16) 1.37712(13) 0.0638(5) Uani d . 1 1 . .
    H H28 1.0503 0.2377 1.4113 0.077 Uiso calc R 1 1 . .
    C C29 0.8442(2) 0.26963(16) 1.42834(13) 0.0690(5) Uani d . 1 1 . .
    H H29 0.8388 0.2820 1.4971 0.083 Uiso calc R 1 1 . .
    C C16 0.58985(19) -0.18005(17) 0.69509(16) 0.0696(5) Uani d . 1 1 . .
    H H16 0.5920 -0.2611 0.6904 0.084 Uiso calc R 1 1 . .
    C C15 0.62343(19) -0.11043(18) 0.61150(16) 0.0704(5) Uani d . 1 1 . .
    H H15 0.6477 -0.1440 0.5498 0.084 Uiso calc R 1 1 . .
loop_
    _atom_site_aniso_label
    _atom_site_aniso_U_11
    _atom_site_aniso_U_22
    _atom_site_aniso_U_33
    _atom_site_aniso_U_12
    _atom_site_aniso_U_13
    _atom_site_aniso_U_23
    C20 0.0513(9) 0.0568(9) 0.0435(9) -0.0144(7) -0.0085(7) -0.0009(7)
    C21 0.0614(11) 0.0797(12) 0.0432(9) -0.0157(9) 0.0018(8) -0.0006(8)
    C22 0.0450(9) 0.0867(13) 0.0607(11) -0.0155(9) 0.0049(8) 0.0003(9)
    C23 0.0402(9) 0.0773(11) 0.0652(11) -0.0170(8) -0.0040(8) -0.0111(9)
    C24 0.0401(8) 0.0544(9) 0.0483(9) -0.0094(7) -0.0061(7) -0.0082(7)
    C19 0.0381(7) 0.0337(7) 0.0433(8) -0.0055(6) -0.0063(6) -0.0001(6)
    C1 0.0383(7) 0.0337(7) 0.0432(8) -0.0086(6) -0.0095(6) -0.0002(5)
    C2 0.0384(7) 0.0381(7) 0.0443(8) -0.0107(6) -0.0072(6) 0.0032(6)
    C3 0.0324(7) 0.0455(7) 0.0350(7) -0.0104(6) -0.0019(5) -0.0027(6)
    C4 0.0333(7) 0.0388(7) 0.0404(7) -0.0090(6) -0.0033(6) -0.0021(6)
    C5 0.0349(7) 0.0350(7) 0.0430(8) -0.0066(5) -0.0080(6) -0.0003(5)
    C6 0.0444(8) 0.0334(7) 0.0402(8) -0.0081(6) -0.0023(6) -0.0043(5)
    C7 0.0480(9) 0.0497(8) 0.0536(9) -0.0139(7) -0.0062(7) 0.0039(7)
    C8 0.0566(10) 0.0623(10) 0.0680(11) -0.0247(8) 0.0062(8) -0.0013(8)
    C9 0.0815(12) 0.0510(9) 0.0515(10) -0.0248(9) 0.0148(9) -0.0041(7)
    C10 0.0828(12) 0.0497(9) 0.0387(8) -0.0182(8) -0.0062(8) -0.0005(7)
    C11 0.0579(9) 0.0428(8) 0.0416(8) -0.0138(7) -0.0097(7) -0.0030(6)
    C32 0.0387(8) 0.0426(8) 0.0432(8) -0.0103(6) 0.0004(6) -0.0031(6)
    C33 0.0617(10) 0.0438(8) 0.0788(12) -0.0160(7) -0.0105(9) -0.0162(8)
    C34 0.1236(18) 0.0702(12) 0.0775(14) -0.0304(12) -0.0076(13) -0.0259(10)
    C35 0.1025(16) 0.0748(13) 0.1143(18) -0.0469(12) -0.0037(13) -0.0003(12)
    N1 0.0372(6) 0.0365(6) 0.0442(7) -0.0098(5) -0.0112(5) -0.0007(5)
    O1 0.0547(6) 0.0426(6) 0.0625(7) -0.0012(5) -0.0115(5) -0.0040(5)
    O2 0.0485(6) 0.0433(5) 0.0659(7) -0.0095(5) -0.0121(5) -0.0138(5)
    O3 0.0385(5) 0.0524(6) 0.0362(5) -0.0103(4) -0.0044(4) -0.0017(4)
    O4 0.0424(6) 0.0679(7) 0.0501(6) -0.0175(5) 0.0011(5) -0.0118(5)
    O5 0.0707(8) 0.0547(7) 0.0959(9) -0.0160(6) -0.0504(7) 0.0059(6)
    C25 0.0406(8) 0.0381(7) 0.0432(8) -0.0138(6) -0.0051(6) 0.0002(6)
    C26 0.0478(8) 0.0384(7) 0.0410(8) -0.0131(6) -0.0058(6) -0.0011(6)
    C13 0.0383(8) 0.0504(8) 0.0533(9) -0.0164(6) -0.0131(6) -0.0038(7)
    C12 0.0448(8) 0.0490(8) 0.0505(9) -0.0156(7) -0.0148(7) 0.0013(7)
    C31 0.0519(9) 0.0659(10) 0.0482(9) -0.0143(8) -0.0031(7) -0.0063(7)
    C27 0.0542(9) 0.0510(8) 0.0509(9) -0.0172(7) -0.0117(7) -0.0016(7)
    C14 0.0596(10) 0.0691(11) 0.0584(10) -0.0285(8) -0.0030(8) -0.0091(8)
    C18 0.0555(9) 0.0579(9) 0.0561(10) -0.0241(8) -0.0056(7) -0.0064(7)
    C17 0.0631(11) 0.0602(10) 0.0787(12) -0.0308(8) -0.0044(9) 0.0007(9)
    C30 0.0712(12) 0.0734(12) 0.0476(10) -0.0059(9) 0.0054(9) -0.0097(8)
    C28 0.0780(13) 0.0586(10) 0.0557(10) -0.0214(9) -0.0236(9) -0.0063(8)
    C29 0.0971(15) 0.0557(10) 0.0447(9) -0.0107(9) -0.0136(10) -0.0104(8)
    C16 0.0620(11) 0.0574(10) 0.0978(15) -0.0262(9) -0.0010(10) -0.0222(10)
    C15 0.0672(11) 0.0764(12) 0.0767(12) -0.0284(10) 0.0042(9) -0.0319(10)
_geom_special_details
;
All e.s.d.'s (except the e.s.d. in the dihedral angle between two l.s. planes)
are estimated using the full covariance matrix. The cell e.s.d.'s are taken
into account individually in the estimation of e.s.d.'s in distances, angles
and torsion angles; correlations between e.s.d.'s in cell parameters are only
used when they are defined by crystal symmetry. An approximate (isotropic)
treatment of cell e.s.d.'s is used for estimating e.s.d.'s involving l.s.
planes.
;
loop_
    _geom_bond_atom_site_label_1
    _geom_bond_atom_site_label_2
    _geom_bond_site_symmetry_2
    _geom_bond_distance
    _geom_bond_publ_flag
    C20 C21 . 1.380(2) ?
    C20 C19 . 1.382(2) ?
    C20 H20 . 0.9300 ?
    C21 C22 . 1.373(2) ?
    C21 H21 . 0.9300 ?
    C22 C23 . 1.371(2) ?
    C22 H22 . 0.9300 ?
    C23 C24 . 1.385(2) ?
    C23 H23 . 0.9300 ?
    C24 C19 . 1.3823(19) ?
    C24 H24 . 0.9300 ?
    C19 C1 . 1.5244(19) ?
    C1 N1 . 1.4775(16) ?
    C1 C2 . 1.5225(19) ?
    C1 H1 . 0.9800 ?
    C2 C3 . 1.4800(18) ?
    C2 H2B . 0.9700 ?
    C2 H2A . 0.9700 ?
    C3 C4 . 1.3303(18) ?
    C3 O3 . 1.3970(16) ?
    C4 C32 . 1.4901(19) ?
    C4 C5 . 1.5179(19) ?
    C5 N1 . 1.4761(16) ?
    C5 C6 . 1.5225(19) ?
    C5 H5 . 0.9800 ?
    C6 C7 . 1.379(2) ?
    C6 C11 . 1.3866(19) ?
    C7 C8 . 1.384(2) ?
    C7 H7 . 0.9300 ?
    C8 C9 . 1.375(2) ?
    C8 H8 . 0.9300 ?
    C9 C10 . 1.364(2) ?
    C9 H9 . 0.9300 ?
    C10 C11 . 1.385(2) ?
    C10 H10 . 0.9300 ?
    C11 H11 . 0.9300 ?
    C32 O1 . 1.2013(16) ?
    C32 O2 . 1.3326(17) ?
    C33 O2 . 1.4609(17) ?
    C33 C35 . 1.490(3) ?
    C33 C34 . 1.503(2) ?
    C33 H33 . 0.9800 ?
    C34 H34A . 0.9600 ?
    C34 H34B . 0.9600 ?
    C34 H34C . 0.9600 ?
    C35 H35A . 0.9600 ?
    C35 H35B . 0.9600 ?
    C35 H35C . 0.9600 ?
    N1 C12 . 1.3586(17) ?
    O3 C25 . 1.3574(16) ?
    O4 C25 . 1.2042(16) ?
    O5 C12 . 1.2210(17) ?
    C25 C26 . 1.4700(19) ?
    C26 C31 . 1.383(2) ?
    C26 C27 . 1.387(2) ?
    C13 C18 . 1.381(2) ?
    C13 C14 . 1.382(2) ?
    C13 C12 . 1.498(2) ?
    C31 C30 . 1.380(2) ?
    C31 H31 . 0.9300 ?
    C27 C28 . 1.374(2) ?
    C27 H27 . 0.9300 ?
    C14 C15 . 1.381(2) ?
    C14 H14 . 0.9300 ?
    C18 C17 . 1.380(2) ?
    C18 H18 . 0.9300 ?
    C17 C16 . 1.369(3) ?
    C17 H17 . 0.9300 ?
    C30 C29 . 1.377(3) ?
    C30 H30 . 0.9300 ?
    C28 C29 . 1.372(3) ?
    C28 H28 . 0.9300 ?
    C29 H29 . 0.9300 ?
    C16 C15 . 1.362(3) ?
    C16 H16 . 0.9300 ?
    C15 H15 . 0.9300 ?
loop_
    _geom_angle_atom_site_label_1
    _geom_angle_atom_site_label_2
    _geom_angle_atom_site_label_3
    _geom_angle_site_symmetry_1
    _geom_angle_site_symmetry_3
    _geom_angle
    _geom_angle_publ_flag
    C21 C20 C19 . . 121.03(15) ?
    C21 C20 H20 . . 119.5 ?
    C19 C20 H20 . . 119.5 ?
    C22 C21 C20 . . 120.23(16) ?
    C22 C21 H21 . . 119.9 ?
    C20 C21 H21 . . 119.9 ?
    C23 C22 C21 . . 119.41(16) ?
    C23 C22 H22 . . 120.3 ?
    C21 C22 H22 . . 120.3 ?
    C22 C23 C24 . . 120.53(16) ?
    C22 C23 H23 . . 119.7 ?
    C24 C23 H23 . . 119.7 ?
    C19 C24 C23 . . 120.50(14) ?
    C19 C24 H24 . . 119.8 ?
    C23 C24 H24 . . 119.8 ?
    C20 C19 C24 . . 118.30(13) ?
    C20 C19 C1 . . 118.08(12) ?
    C24 C19 C1 . . 123.50(13) ?
    N1 C1 C2 . . 107.94(10) ?
    N1 C1 C19 . . 112.29(10) ?
    C2 C1 C19 . . 116.08(11) ?
    N1 C1 H1 . . 106.7 ?
    C2 C1 H1 . . 106.7 ?
    C19 C1 H1 . . 106.7 ?
    C3 C2 C1 . . 111.93(10) ?
    C3 C2 H2B . . 109.2 ?
    C1 C2 H2B . . 109.2 ?
    C3 C2 H2A . . 109.2 ?
    C1 C2 H2A . . 109.2 ?
    H2B C2 H2A . . 107.9 ?
    C4 C3 O3 . . 119.97(12) ?
    C4 C3 C2 . . 124.51(12) ?
    O3 C3 C2 . . 115.02(10) ?
    C3 C4 C32 . . 123.90(12) ?
    C3 C4 C5 . . 121.79(12) ?
    C32 C4 C5 . . 113.95(11) ?
    N1 C5 C4 . . 110.68(10) ?
    N1 C5 C6 . . 114.62(11) ?
    C4 C5 C6 . . 113.74(11) ?
    N1 C5 H5 . . 105.6 ?
    C4 C5 H5 . . 105.6 ?
    C6 C5 H5 . . 105.6 ?
    C7 C6 C11 . . 118.44(13) ?
    C7 C6 C5 . . 122.49(12) ?
    C11 C6 C5 . . 119.02(12) ?
    C6 C7 C8 . . 120.72(14) ?
    C6 C7 H7 . . 119.6 ?
    C8 C7 H7 . . 119.6 ?
    C9 C8 C7 . . 120.01(16) ?
    C9 C8 H8 . . 120.0 ?
    C7 C8 H8 . . 120.0 ?
    C10 C9 C8 . . 120.09(15) ?
    C10 C9 H9 . . 120.0 ?
    C8 C9 H9 . . 120.0 ?
    C9 C10 C11 . . 120.01(15) ?
    C9 C10 H10 . . 120.0 ?
    C11 C10 H10 . . 120.0 ?
    C10 C11 C6 . . 120.73(15) ?
    C10 C11 H11 . . 119.6 ?
    C6 C11 H11 . . 119.6 ?
    O1 C32 O2 . . 124.75(13) ?
    O1 C32 C4 . . 122.82(13) ?
    O2 C32 C4 . . 112.39(11) ?
    O2 C33 C35 . . 108.43(15) ?
    O2 C33 C34 . . 106.04(13) ?
    C35 C33 C34 . . 113.85(17) ?
    O2 C33 H33 . . 109.5 ?
    C35 C33 H33 . . 109.5 ?
    C34 C33 H33 . . 109.5 ?
    C33 C34 H34A . . 109.5 ?
    C33 C34 H34B . . 109.5 ?
    H34A C34 H34B . . 109.5 ?
    C33 C34 H34C . . 109.5 ?
    H34A C34 H34C . . 109.5 ?
    H34B C34 H34C . . 109.5 ?
    C33 C35 H35A . . 109.5 ?
    C33 C35 H35B . . 109.5 ?
    H35A C35 H35B . . 109.5 ?
    C33 C35 H35C . . 109.5 ?
    H35A C35 H35C . . 109.5 ?
    H35B C35 H35C . . 109.5 ?
    C12 N1 C5 . . 118.36(10) ?
    C12 N1 C1 . . 123.35(11) ?
    C5 N1 C1 . . 118.21(10) ?
    C32 O2 C33 . . 118.20(11) ?
    C25 O3 C3 . . 118.50(10) ?
    O4 C25 O3 . . 122.40(13) ?
    O4 C25 C26 . . 125.44(13) ?
    O3 C25 C26 . . 112.16(12) ?
    C31 C26 C27 . . 119.87(14) ?
    C31 C26 C25 . . 122.37(13) ?
    C27 C26 C25 . . 117.75(13) ?
    C18 C13 C14 . . 118.73(14) ?
    C18 C13 C12 . . 120.89(14) ?
    C14 C13 C12 . . 120.19(14) ?
    O5 C12 N1 . . 122.03(13) ?
    O5 C12 C13 . . 119.46(12) ?
    N1 C12 C13 . . 118.48(12) ?
    C30 C31 C26 . . 119.66(16) ?
    C30 C31 H31 . . 120.2 ?
    C26 C31 H31 . . 120.2 ?
    C28 C27 C26 . . 119.90(16) ?
    C28 C27 H27 . . 120.1 ?
    C26 C27 H27 . . 120.1 ?
    C15 C14 C13 . . 120.17(16) ?
    C15 C14 H14 . . 119.9 ?
    C13 C14 H14 . . 119.9 ?
    C17 C18 C13 . . 120.56(16) ?
    C17 C18 H18 . . 119.7 ?
    C13 C18 H18 . . 119.7 ?
    C16 C17 C18 . . 119.94(17) ?
    C16 C17 H17 . . 120.0 ?
    C18 C17 H17 . . 120.0 ?
    C29 C30 C31 . . 120.16(17) ?
    C29 C30 H30 . . 119.9 ?
    C31 C30 H30 . . 119.9 ?
    C29 C28 C27 . . 120.19(16) ?
    C29 C28 H28 . . 119.9 ?
    C27 C28 H28 . . 119.9 ?
    C28 C29 C30 . . 120.21(16) ?
    C28 C29 H29 . . 119.9 ?
    C30 C29 H29 . . 119.9 ?
    C15 C16 C17 . . 120.10(16) ?
    C15 C16 H16 . . 120.0 ?
    C17 C16 H16 . . 120.0 ?
    C16 C15 C14 . . 120.44(17) ?
    C16 C15 H15 . . 119.8 ?
    C14 C15 H15 . . 119.8 ?
loop_
    _geom_torsion_atom_site_label_1
    _geom_torsion_atom_site_label_2
    _geom_torsion_atom_site_label_3
    _geom_torsion_atom_site_label_4
    _geom_torsion_site_symmetry_1
    _geom_torsion_site_symmetry_2
    _geom_torsion_site_symmetry_3
    _geom_torsion_site_symmetry_4
    _geom_torsion
    _geom_torsion_publ_flag
    C19 C20 C21 C22 . . . . -0.3(2) ?
    C20 C21 C22 C23 . . . . -0.1(3) ?
    C21 C22 C23 C24 . . . . 0.6(3) ?
    C22 C23 C24 C19 . . . . -0.8(2) ?
    C21 C20 C19 C24 . . . . 0.1(2) ?
    C21 C20 C19 C1 . . . . -175.99(13) ?
    C23 C24 C19 C20 . . . . 0.5(2) ?
    C23 C24 C19 C1 . . . . 176.31(14) ?
    C20 C19 C1 N1 . . . . -66.15(15) ?
    C24 C19 C1 N1 . . . . 118.01(14) ?
    C20 C19 C1 C2 . . . . 169.00(12) ?
    C24 C19 C1 C2 . . . . -6.84(18) ?
    N1 C1 C2 C3 . . . . -45.79(14) ?
    C19 C1 C2 C3 . . . . 81.25(14) ?
    C1 C2 C3 C4 . . . . 16.21(18) ?
    C1 C2 C3 O3 . . . . -171.96(10) ?
    O3 C3 C4 C32 . . . . 8.7(2) ?
    C2 C3 C4 C32 . . . . -179.86(12) ?
    O3 C3 C4 C5 . . . . -163.98(11) ?
    C2 C3 C4 C5 . . . . 7.5(2) ?
    C3 C4 C5 N1 . . . . 1.40(17) ?
    C32 C4 C5 N1 . . . . -171.94(10) ?
    C3 C4 C5 C6 . . . . -129.34(13) ?
    C32 C4 C5 C6 . . . . 57.32(15) ?
    N1 C5 C6 C7 . . . . -98.31(15) ?
    C4 C5 C6 C7 . . . . 30.45(18) ?
    N1 C5 C6 C11 . . . . 84.44(15) ?
    C4 C5 C6 C11 . . . . -146.80(13) ?
    C11 C6 C7 C8 . . . . -1.0(2) ?
    C5 C6 C7 C8 . . . . -178.23(14) ?
    C6 C7 C8 C9 . . . . 0.5(2) ?
    C7 C8 C9 C10 . . . . 0.2(3) ?
    C8 C9 C10 C11 . . . . -0.3(2) ?
    C9 C10 C11 C6 . . . . -0.2(2) ?
    C7 C6 C11 C10 . . . . 0.8(2) ?
    C5 C6 C11 C10 . . . . 178.19(13) ?
    C3 C4 C32 O1 . . . . -146.00(15) ?
    C5 C4 C32 O1 . . . . 27.18(18) ?
    C3 C4 C32 O2 . . . . 36.14(18) ?
    C5 C4 C32 O2 . . . . -150.68(12) ?
    C4 C5 N1 C12 . . . . 140.57(12) ?
    C6 C5 N1 C12 . . . . -89.16(14) ?
    C4 C5 N1 C1 . . . . -36.21(15) ?
    C6 C5 N1 C1 . . . . 94.06(13) ?
    C2 C1 N1 C12 . . . . -117.56(14) ?
    C19 C1 N1 C12 . . . . 113.23(14) ?
    C2 C1 N1 C5 . . . . 59.05(14) ?
    C19 C1 N1 C5 . . . . -70.17(14) ?
    O1 C32 O2 C33 . . . . 2.6(2) ?
    C4 C32 O2 C33 . . . . -179.61(12) ?
    C35 C33 O2 C32 . . . . -91.49(17) ?
    C34 C33 O2 C32 . . . . 145.87(15) ?
    C4 C3 O3 C25 . . . . -108.81(14) ?
    C2 C3 O3 C25 . . . . 78.95(14) ?
    C3 O3 C25 O4 . . . . -3.28(18) ?
    C3 O3 C25 C26 . . . . 176.06(10) ?
    O4 C25 C26 C31 . . . . -173.77(14) ?
    O3 C25 C26 C31 . . . . 6.91(18) ?
    O4 C25 C26 C27 . . . . 7.4(2) ?
    O3 C25 C26 C27 . . . . -171.88(11) ?
    C5 N1 C12 O5 . . . . 7.5(2) ?
    C1 N1 C12 O5 . . . . -175.88(14) ?
    C5 N1 C12 C13 . . . . -170.63(12) ?
    C1 N1 C12 C13 . . . . 6.0(2) ?
    C18 C13 C12 O5 . . . . -106.54(18) ?
    C14 C13 C12 O5 . . . . 68.5(2) ?
    C18 C13 C12 N1 . . . . 71.66(19) ?
    C14 C13 C12 N1 . . . . -113.33(16) ?
    C27 C26 C31 C30 . . . . -1.0(2) ?
    C25 C26 C31 C30 . . . . -179.75(14) ?
    C31 C26 C27 C28 . . . . 0.2(2) ?
    C25 C26 C27 C28 . . . . 179.03(13) ?
    C18 C13 C14 C15 . . . . -2.1(2) ?
    C12 C13 C14 C15 . . . . -177.24(14) ?
    C14 C13 C18 C17 . . . . 0.9(2) ?
    C12 C13 C18 C17 . . . . 175.96(14) ?
    C13 C18 C17 C16 . . . . 1.1(3) ?
    C26 C31 C30 C29 . . . . 1.2(3) ?
    C26 C27 C28 C29 . . . . 0.4(2) ?
    C27 C28 C29 C30 . . . . -0.1(3) ?
    C31 C30 C29 C28 . . . . -0.7(3) ?
    C18 C17 C16 C15 . . . . -1.8(3) ?
    C17 C16 C15 C14 . . . . 0.5(3) ?
    C13 C14 C15 C16 . . . . 1.4(3) ?
loop_
    _geom_hbond_atom_site_label_D
    _geom_hbond_atom_site_label_H
    _geom_hbond_atom_site_label_A
    _geom_hbond_site_symmetry_A
    _geom_hbond_distance_DH
    _geom_hbond_distance_HA
    _geom_hbond_distance_DA
    _geom_hbond_angle_DHA
    _geom_hbond_publ_flag
    C10 H10 O5 2_666 0.93 2.57 3.500(2) 173.2 y
    C11 H11 O5 . 0.93 2.53 3.171(2) 126 y
    C24 H24 O4 . 0.93 2.36 3.2898(19) 179 y
