# Supplementary material for: Isopropyl 1-benzoyl-4-benzo­yloxy-2,6-di­phenyl-1,2,3,6-tetrahydropyridine-3-carboxyl­ate
Source: Acta Crystallogr Sect E Struct Rep Online. 2014 Jul 5;70(Pt 8):o854. doi: 10.1107/S1600536814015244 (PMC4158511; doi:10.1107/S1600536814015244)
Supplement: Supplementary file 2 [file e-70-0o854-Isup2.hkl]

# 
# h,k,l, Fc-squared, Fo-squared, sigma(Fo-squared) and status flag 
# 
data_I
_shelx_title ' ASPMV5 in P-1' 
_shelx_refln_list_code          4 
_shelx_F_calc_maximum      143.31 
_exptl_crystal_F_000       576.00 
_reflns_d_resolution_high  0.8409 
 
loop_ 
 _symmetry_equiv_pos_as_xyz 
 'x, y, z' 
 '-x, -y, -z' 
 
_cell_length_a    10.1788 
_cell_length_b    11.4325 
_cell_length_c    13.1395 
_cell_angle_alpha  81.847 
_cell_angle_beta   86.662 
_cell_angle_gamma  69.654 
 
_shelx_F_squared_multiplier     1.000 
 
loop_ 
 _refln_index_h 
 _refln_index_k 
 _refln_index_l 
 _refln_F_squared_calc 
 _refln_F_squared_meas 
 _refln_F_squared_sigma 
 _refln_observed_status 
   1   0   0       72.81       38.60      0.83 o 
   2   0   0     2785.79     2443.43     20.37 o 
   3   0   0      327.07      346.54      3.31 o 
   4   0   0      470.60      449.31      4.31 o 
   5   0   0      125.93      108.49      1.66 o 
   6   0   0       27.43       27.74      1.12 o 
   7   0   0      192.77      191.19      3.54 o 
   8   0   0        1.02       -0.78      0.78 o 
   9   0   0        0.00       -1.39      1.39 o 
  10   0   0       30.98       31.83      2.69 o 
  11   0   0        0.06        1.51      2.15 o 
 -11   1   0        1.42        0.62      3.71 o 
 -10   1   0        9.32        9.77      2.06 o 
  -9   1   0       85.21       85.37      7.32 o 
  -8   1   0      151.85      143.29      3.64 o 
  -7   1   0       16.14       13.90      1.15 o 
  -6   1   0        0.03        0.65      0.52 o 
  -5   1   0      681.90      716.99      9.77 o 
  -4   1   0     1667.03     1672.81     15.10 o 
  -3   1   0      247.37      274.17      2.76 o 
  -2   1   0     3825.67     3581.05     31.26 o 
  -1   1   0     2913.16     2748.06     26.77 o 
   1   1   0    10917.28     7201.48    173.24 o 
   2   1   0     8146.41     7424.88     62.18 o 
   3   1   0     1327.58     1350.64     12.07 o 
   4   1   0     1224.03     1283.81     11.09 o 
   5   1   0     1685.09     1796.92     16.23 o 
   6   1   0       96.09       97.29      2.08 o 
   7   1   0      148.40      151.44      2.58 o 
   8   1   0        9.29        7.18      1.02 o 
   9   1   0       82.97       80.29      2.72 o 
  10   1   0      188.10      200.80      6.15 o 
  11   1   0       28.69       25.33      4.81 o 
 -10   2   0       24.10       20.41      3.17 o 
  -9   2   0       11.98        7.08      1.89 o 
  -8   2   0       81.59       82.74      4.44 o 
  -7   2   0       67.42       61.56      1.85 o 
  -6   2   0      258.18      280.04      3.71 o 
  -5   2   0      133.27      143.10      2.20 o 
  -4   2   0      246.61      236.34      2.92 o 
  -3   2   0        1.87        0.08      0.24 o 
  -2   2   0      522.84      459.88      4.97 o 
  -1   2   0      766.58      736.89      7.03 o 
   0   2   0       80.76       90.85      1.03 o 
   1   2   0      766.11      726.48      8.97 o 
   2   2   0      171.22      163.80      1.46 o 
   3   2   0      277.30      236.46      2.34 o 
   4   2   0     2071.85     2092.62     18.85 o 
   5   2   0      714.54      697.88      7.64 o 
   6   2   0        0.82        0.18      0.42 o 
   7   2   0      136.83      132.55      2.40 o 
   8   2   0      120.33      119.67      2.30 o 
   9   2   0        1.39        0.36      1.02 o 
  10   2   0       64.85       56.33      2.53 o 
  11   2   0       67.80       70.16      7.98 o 
 -10   3   0        9.57        2.59      2.97 o 
  -9   3   0        1.32        1.72      1.61 o 
  -8   3   0       41.85       35.08      2.30 o 
  -7   3   0       19.75       24.40      1.85 o 
  -6   3   0       61.90       56.43      1.52 o 
  -5   3   0       22.37       21.54      0.85 o 
  -4   3   0       16.75       14.87      0.81 o 
  -3   3   0      319.30      282.26      3.51 o 
  -2   3   0        0.67        0.57      0.27 o 
  -1   3   0      757.16      677.26      7.36 o 
   0   3   0     5482.81     5121.30     47.74 o 
   1   3   0    10827.31    10286.93    151.18 o 
   2   3   0      708.55      719.23      6.78 o 
   3   3   0       31.50       38.51      0.63 o 
   4   3   0       21.17       26.43      0.79 o 
   5   3   0      550.93      562.33      6.25 o 
   6   3   0      379.24      366.27      4.48 o 
   7   3   0       15.86       15.12      0.83 o 
   8   3   0      130.91      136.72      2.40 o 
   9   3   0      166.19      166.72      3.52 o 
  10   3   0        4.64        3.70      1.79 o 
  11   3   0       18.16       21.53      3.90 o 
  -9   4   0       71.51       82.44      5.09 o 
  -8   4   0      127.67      142.69     17.30 o 
  -7   4   0       31.50       31.32      2.23 o 
  -6   4   0       36.68       34.62      1.80 o 
  -5   4   0      310.49      320.09      4.61 o 
  -4   4   0      124.77      122.70      2.27 o 
  -3   4   0       11.19       10.96      0.68 o 
  -2   4   0      104.50      100.35      1.77 o 
  -1   4   0      316.36      309.14      3.48 o 
   0   4   0      853.22      810.56      7.87 o 
   1   4   0      167.31      152.16      2.43 o 
   2   4   0      816.38      790.41      9.70 o 
   3   4   0       33.45       37.09      0.69 o 
   4   4   0        0.40       -0.07      0.27 o 
   5   4   0      123.48      111.01      1.59 o 
   6   4   0       22.91       18.27      0.78 o 
   7   4   0       95.00       91.73      1.69 o 
   8   4   0      681.31      685.80      8.02 o 
   9   4   0       36.64       38.96      2.20 o 
  10   4   0       77.70       73.80      4.16 o 
  11   4   0        0.73        1.30      1.69 o 
  12   4   0       14.00       17.32      5.52 o 
  -8   5   0        5.21        2.75      2.79 o 
  -7   5   0      521.06      527.51     13.84 o 
  -6   5   0       11.30       11.68      1.51 o 
  -5   5   0        9.16        7.85      1.11 o 
  -4   5   0       19.43       18.36      1.44 o 
  -3   5   0      192.55      192.86      3.02 o 
  -2   5   0        0.60        1.07      0.43 o 
  -1   5   0     1707.25     1728.68     17.19 o 
   0   5   0      268.59      250.75      2.90 o 
   1   5   0      619.81      631.08      8.65 o 
   2   5   0      366.51      347.11      4.45 o 
   3   5   0       73.63       77.69      1.38 o 
   4   5   0       11.53       15.09      0.53 o 
   5   5   0       24.22       20.92      0.75 o 
   6   5   0        7.29        4.19      0.52 o 
   7   5   0      283.23      282.34      3.72 o 
   8   5   0      332.00      328.39      4.68 o 
   9   5   0      286.09      285.54      5.34 o 
  10   5   0        0.72        0.75      1.61 o 
  11   5   0       47.58       42.22      4.99 o 
  12   5   0        6.26        9.15      2.42 o 
  -8   6   0       49.23       47.93      4.00 o 
  -7   6   0       60.90       69.85      9.10 o 
  -6   6   0      110.50      107.14      4.94 o 
  -5   6   0        0.05       -1.04      1.04 o 
  -4   6   0       44.64       46.01      1.73 o 
  -3   6   0        0.60        0.68      0.61 o 
  -2   6   0      376.56      386.21      4.89 o 
  -1   6   0      783.85      803.76      8.92 o 
   0   6   0     1103.25     1092.88     13.12 o 
   1   6   0      108.40      110.15      1.78 o 
   2   6   0      128.79      103.99      2.73 o 
   3   6   0     1557.07     1618.27     18.25 o 
   4   6   0      758.36      734.51      9.06 o 
   5   6   0       36.82       32.60      0.85 o 
   6   6   0        0.06        0.04      0.45 o 
   7   6   0        9.20        7.83      0.82 o 
   8   6   0       22.72       24.18      1.09 o 
   9   6   0      137.86      138.67      3.55 o 
  10   6   0       87.36       81.18      3.89 o 
  11   6   0       14.41       15.20      2.37 o 
  12   6   0        0.58        4.25      2.12 o 
  -7   7   0        0.29       -1.79      1.79 o 
  -6   7   0        1.63        1.20      2.39 o 
  -5   7   0      123.67      112.91      4.75 o 
  -4   7   0        0.08       -0.62      0.90 o 
  -3   7   0      347.81      346.48      5.57 o 
  -2   7   0      330.16      325.11      5.01 o 
  -1   7   0       61.48       56.53      1.22 o 
   0   7   0        9.14       12.41      0.74 o 
   1   7   0      606.94      561.98      7.50 o 
   2   7   0      294.70      306.98      8.20 o 
   3   7   0       54.40       54.40      4.48 o 
   4   7   0      451.55      424.71      5.87 o 
   5   7   0      148.31      151.51      2.07 o 
   6   7   0        8.03        7.24      0.61 o 
   7   7   0       34.88       35.50      1.13 o 
   8   7   0       46.96       53.77      2.04 o 
   9   7   0       68.96       63.57      5.01 o 
  10   7   0       23.66       27.47      2.55 o 
  11   7   0       25.58       25.55      4.05 o 
  -6   8   0        0.12       -1.53      1.53 o 
  -5   8   0        0.44        0.23      1.42 o 
  -4   8   0      161.22      161.78      4.61 o 
  -3   8   0        0.77        1.28      0.90 o 
  -2   8   0      104.58      103.71      2.58 o 
  -1   8   0      480.28      448.79      6.28 o 
   0   8   0       55.62       61.23      1.62 o 
   1   8   0       40.61       45.54      2.18 o 
   2   8   0        6.24        6.41      1.46 o 
   3   8   0       17.49       25.02      2.16 o 
   4   8   0        7.95       10.73      0.74 o 
   5   8   0       92.87       87.32      2.40 o 
   6   8   0       10.29        9.48      0.60 o 
   7   8   0      183.23      187.55      2.79 o 
   8   8   0      165.47      163.88      3.61 o 
   9   8   0       74.75       83.38      3.05 o 
  10   8   0      264.87      262.97      7.20 o 
  11   8   0       47.97       59.98      4.35 o 
  -5   9   0        9.72       11.69      2.64 o 
  -4   9   0       14.23       16.23      2.06 o 
  -3   9   0       37.25       38.01      1.78 o 
  -2   9   0       15.39       18.77      1.16 o 
  -1   9   0        9.70       10.65      1.52 o 
   0   9   0      533.15      497.73     10.79 o 
   1   9   0      193.75      175.13      3.94 o 
   2   9   0      176.93      169.12      3.24 o 
   3   9   0       89.56       81.90      3.69 o 
   4   9   0        9.95        9.89      1.04 o 
   5   9   0       56.71       58.48      1.71 o 
   6   9   0       88.82       92.96      3.32 o 
   7   9   0      224.65      223.59      5.13 o 
   8   9   0      146.38      145.55      3.10 o 
   9   9   0       75.50       78.58      2.45 o 
  10   9   0       76.47       84.78      3.79 o 
  11   9   0       20.15       22.76      2.53 o 
  -4  10   0        4.28        5.18      1.60 o 
  -3  10   0        0.03       -0.92      0.96 o 
  -2  10   0        4.85        5.56      0.97 o 
  -1  10   0        8.76        6.51      1.47 o 
   0  10   0        3.90        3.38      1.09 o 
   1  10   0       14.61       13.02      1.34 o 
   2  10   0       85.82       76.67      2.75 o 
   3  10   0        5.86        5.91      1.65 o 
   4  10   0        5.22        2.49      0.59 o 
   5  10   0       24.79       24.31      1.50 o 
   6  10   0       37.56       41.42      2.65 o 
   7  10   0       54.65       54.65      4.30 o 
   8  10   0        0.96        1.14      1.36 o 
   9  10   0        0.05        1.45      1.38 o 
  10  10   0       26.08       28.77      2.93 o 
  -3  11   0        3.97        2.36      1.17 o 
  -2  11   0        2.07        0.43      1.33 o 
  -1  11   0       52.53       59.51      2.91 o 
   0  11   0        7.94        6.34      1.43 o 
   1  11   0        2.58        0.56      0.90 o 
   2  11   0       21.68       19.55      1.57 o 
   3  11   0        0.95        1.31      2.75 o 
   4  11   0        5.01        7.97      1.78 o 
   5  11   0       25.29       23.98      2.16 o 
   6  11   0       51.86       58.82      2.51 o 
   7  11   0       28.36       28.60      3.90 o 
   8  11   0      128.52      145.40      7.62 o 
   9  11   0       16.02       20.07      3.18 o 
  -1  12   0       14.20       19.06      2.00 o 
   0  12   0        1.24        0.84      1.19 o 
   1  12   0        0.81       -0.71      1.15 o 
   2  12   0        0.08       -0.79      0.79 o 
   3  12   0        0.46        0.86      1.10 o 
   4  12   0       26.37       32.52      4.73 o 
   5  12   0        0.02        0.04      0.77 o 
   6  12   0        0.41       -0.76      1.02 o 
   7  12   0       20.71       18.89      1.76 o 
   8  12   0        4.20        3.50      1.53 o 
   2  13   0        0.98       -0.26      0.93 o 
   3  13   0        0.01        4.99      3.49 o 
   4  13   0        0.91        2.81      3.21 o 
   6  13   0        9.52        7.36      1.18 o 
  -6 -13   1        0.42        1.51      1.27 o 
  -3 -13   1       24.75       31.93      5.30 o 
  -2 -13   1        4.20       -0.55      2.06 o 
  -8 -12   1        2.02       -0.58      1.33 o 
  -7 -12   1       41.19       50.82      2.58 o 
  -6 -12   1        0.34        0.05      0.91 o 
  -4 -12   1       11.52       14.72      3.80 o 
  -3 -12   1       31.25       27.54      4.73 o 
  -2 -12   1        6.46        2.63      1.55 o 
  -1 -12   1       51.67       45.03      2.10 o 
   0 -12   1        9.03        3.61      1.31 o 
   1 -12   1       38.17       33.22      2.33 o 
  -9 -11   1       36.22       34.85      2.59 o 
  -8 -11   1        5.82        5.60      2.41 o 
  -7 -11   1       16.41       16.44      1.65 o 
  -6 -11   1       55.88       57.71      3.73 o 
  -5 -11   1        3.11        3.27      0.89 o 
  -4 -11   1       61.17       62.28      5.47 o 
  -3 -11   1       48.27       51.16      5.47 o 
  -2 -11   1       65.80       56.32      3.19 o 
  -1 -11   1        1.79        2.52      1.30 o 
   0 -11   1      106.65       95.38      4.49 o 
   1 -11   1       12.23        8.52      1.64 o 
   2 -11   1        0.33       -1.04      3.16 o 
 -10 -10   1        0.26        1.02      1.56 o 
  -9 -10   1       29.44       33.12      2.50 o 
  -8 -10   1        0.10       -1.24      1.24 o 
  -7 -10   1        3.71        3.81      1.78 o 
  -6 -10   1       21.51       19.35      1.46 o 
  -5 -10   1        2.00        0.77      0.63 o 
  -4 -10   1        2.47        3.70      1.35 o 
  -3 -10   1       46.90       44.66      3.59 o 
  -2 -10   1      233.25      216.24     10.84 o 
  -1 -10   1       45.34       44.99      2.29 o 
   0 -10   1        2.29       -1.03      1.10 o 
   1 -10   1       14.62       18.01      1.80 o 
   2 -10   1        8.64        8.89      2.67 o 
   3 -10   1        8.11        9.57      1.18 o 
   4 -10   1        5.42        4.75      4.14 o 
 -11  -9   1       54.56       58.21      4.26 o 
 -10  -9   1       26.71       28.43      2.48 o 
  -9  -9   1       23.92       25.97      1.50 o 
  -8  -9   1       89.57       92.72      2.30 o 
  -7  -9   1       80.66       79.89      3.14 o 
  -6  -9   1      191.94      213.31      4.43 o 
  -5  -9   1       12.18       14.37      1.05 o 
  -4  -9   1      161.82      163.47      3.69 o 
  -3  -9   1      794.25      759.70     34.49 o 
  -2  -9   1      419.44      410.69     14.98 o 
  -1  -9   1      174.64      180.91      4.33 o 
   0  -9   1      542.56      529.18     11.34 o 
   1  -9   1      199.22      187.71      5.35 o 
   2  -9   1       19.97       21.22      1.14 o 
   3  -9   1        6.30        2.87      1.07 o 
   4  -9   1        0.01       -0.76      2.34 o 
   5  -9   1       31.64       32.04      2.84 o 
 -11  -8   1        8.81       10.22      2.15 o 
 -10  -8   1       37.54       41.88      2.89 o 
  -9  -8   1        6.11        4.38      1.33 o 
  -8  -8   1      712.02      752.96     11.69 o 
  -7  -8   1       21.47       21.34      1.56 o 
  -6  -8   1       14.84       15.58      0.90 o 
  -5  -8   1        0.05       -0.51      0.51 o 
  -4  -8   1        0.73        1.04      0.42 o 
  -3  -8   1      322.47      337.75      8.80 o 
  -2  -8   1      230.07      219.27      8.99 o 
  -1  -8   1     1148.13     1136.91     19.69 o 
   0  -8   1      121.73      126.82      2.76 o 
   1  -8   1      670.67      671.47     11.75 o 
   2  -8   1      298.86      298.82      5.22 o 
   3  -8   1       12.27       11.82      1.20 o 
   4  -8   1        8.23        9.24      1.50 o 
   5  -8   1        1.15        2.03      1.96 o 
   6  -8   1       48.73       51.27      3.62 o 
 -11  -7   1       10.98        8.17      2.07 o 
 -10  -7   1       14.83       12.99      2.15 o 
  -9  -7   1       30.83       37.28      2.58 o 
  -8  -7   1        2.96        4.60      1.05 o 
  -7  -7   1        9.28        8.63      0.86 o 
  -6  -7   1      448.10      433.10      6.12 o 
  -5  -7   1       67.31       70.12      1.46 o 
  -4  -7   1      168.60      163.56      2.34 o 
  -3  -7   1       22.95       34.18      1.92 o 
  -2  -7   1     1073.94     1058.16     32.23 o 
  -1  -7   1       70.17       82.00      2.59 o 
   0  -7   1       65.26       72.43      1.63 o 
   1  -7   1      192.28      181.04      2.77 o 
   2  -7   1       80.53       82.71      1.97 o 
   3  -7   1       74.11       75.70      1.98 o 
   4  -7   1        8.93        8.66      1.09 o 
   5  -7   1       56.90       62.40      5.03 o 
   6  -7   1        5.63        6.45      2.00 o 
   7  -7   1       25.57       26.50      3.67 o 
 -11  -6   1        4.88        3.20      3.20 o 
 -10  -6   1       17.06       14.85      2.19 o 
  -9  -6   1        4.69        4.37      1.87 o 
  -8  -6   1        9.21        6.80      0.97 o 
  -7  -6   1       90.31       95.77      2.23 o 
  -6  -6   1      189.55      190.43      3.14 o 
  -5  -6   1       41.76       46.18      1.08 o 
  -4  -6   1       96.00       90.37      1.54 o 
  -3  -6   1       90.11       89.46      1.40 o 
  -2  -6   1      368.90      372.98      6.12 o 
  -1  -6   1     2731.61     2649.87     33.99 o 
   0  -6   1      375.99      329.74      4.46 o 
   1  -6   1      534.68      551.27      6.21 o 
   2  -6   1      262.58      260.81      3.51 o 
   3  -6   1      188.59      198.24      4.40 o 
   4  -6   1        6.68        8.05      0.94 o 
   5  -6   1       10.46        9.87      1.37 o 
   6  -6   1      396.41      403.91      9.35 o 
   7  -6   1        6.02        3.46      1.63 o 
   8  -6   1        0.15        0.29      2.07 o 
 -12  -5   1        1.62        2.69      4.05 o 
 -11  -5   1       18.46       17.78      2.52 o 
 -10  -5   1       88.44       84.95      4.07 o 
  -9  -5   1        1.64        1.51      1.26 o 
  -8  -5   1       47.29       45.79      1.97 o 
  -7  -5   1       74.65       78.41      2.10 o 
  -6  -5   1      169.27      174.74      3.01 o 
  -5  -5   1       91.21       96.62      1.86 o 
  -4  -5   1       66.01       65.21      1.08 o 
  -3  -5   1      259.19      253.69      2.86 o 
  -2  -5   1        0.88        1.36      0.58 o 
  -1  -5   1     2326.79     2355.40     27.64 o 
   0  -5   1      783.87      780.79      8.21 o 
   1  -5   1        0.91        0.25      0.35 o 
   2  -5   1       42.86       47.37      1.23 o 
   3  -5   1      432.97      443.03      5.69 o 
   4  -5   1       85.23       75.76      2.00 o 
   5  -5   1       78.04       76.89      3.40 o 
   6  -5   1      111.10      112.30      3.57 o 
   7  -5   1      119.65      126.95      4.71 o 
   8  -5   1        0.01       -1.29      1.46 o 
 -12  -4   1       30.24       33.73      4.21 o 
 -11  -4   1        1.71        3.56      1.82 o 
 -10  -4   1      197.50      191.32      6.16 o 
  -9  -4   1      129.80      139.40      3.48 o 
  -8  -4   1        0.23       -0.58      0.58 o 
  -7  -4   1       17.31       19.70      1.08 o 
  -6  -4   1      225.25      230.05      3.58 o 
  -5  -4   1      443.05      456.46      5.68 o 
  -4  -4   1       23.36       20.00      0.72 o 
  -3  -4   1      370.91      370.57      3.57 o 
  -2  -4   1     4688.14     4687.41     50.96 o 
  -1  -4   1     2603.77     2465.63     29.43 o 
   0  -4   1     2156.77     2189.18     19.61 o 
   1  -4   1      119.72      125.87      1.64 o 
   2  -4   1      529.09      518.29      6.16 o 
   3  -4   1       63.33       57.99      1.33 o 
   4  -4   1       47.96       49.24      1.43 o 
   5  -4   1       29.51       28.25      1.14 o 
   6  -4   1       78.80       94.21      2.59 o 
   7  -4   1        2.60        0.68      1.58 o 
   8  -4   1      159.45      172.07      5.75 o 
   9  -4   1       51.08       47.75      7.18 o 
 -11  -3   1       41.22       41.11      3.87 o 
 -10  -3   1       26.78       26.99      3.93 o 
  -9  -3   1       17.07       12.32      1.21 o 
  -8  -3   1      196.75      191.01      2.90 o 
  -7  -3   1       27.42       30.14      1.07 o 
  -6  -3   1      451.86      474.36      5.21 o 
  -5  -3   1     1727.13     1678.55     16.15 o 
  -4  -3   1      510.18      504.09      5.24 o 
  -3  -3   1      451.28      444.48      4.30 o 
  -2  -3   1     3049.01     2860.09     24.59 o 
  -1  -3   1     6825.46     6718.91     78.85 o 
   0  -3   1    13802.85    12848.81    109.08 o 
   1  -3   1     5585.85     5489.55     47.78 o 
   2  -3   1       50.73       57.06      1.07 o 
   3  -3   1       30.48       38.12      1.09 o 
   4  -3   1      434.96      439.85      4.61 o 
   5  -3   1       22.81       25.29      0.94 o 
   6  -3   1       15.74       13.35      0.83 o 
   7  -3   1      133.63      151.79      4.20 o 
   8  -3   1       58.84       63.23      2.90 o 
   9  -3   1       26.27       24.19      2.47 o 
  10  -3   1       19.40       16.20      3.03 o 
 -11  -2   1       26.83       31.11      3.16 o 
 -10  -2   1       30.93       33.59      2.66 o 
  -9  -2   1      199.00      204.93      4.30 o 
  -8  -2   1      120.98      109.11      2.22 o 
  -7  -2   1        4.06        2.77      0.58 o 
  -6  -2   1       27.55       26.98      0.97 o 
  -5  -2   1        0.01        0.49      0.29 o 
  -4  -2   1       73.36       74.63      1.08 o 
  -3  -2   1      383.46      365.00      3.33 o 
  -2  -2   1     1846.34     1787.73     15.07 o 
  -1  -2   1      548.14      549.98      4.88 o 
   0  -2   1      951.39      946.27      7.96 o 
   1  -2   1    18679.62    17276.84    143.67 o 
   2  -2   1      149.19      138.80      1.86 o 
   3  -2   1      167.57      202.19      2.52 o 
   4  -2   1      531.67      553.41      6.21 o 
   5  -2   1      705.02      756.58      7.48 o 
   6  -2   1       36.38       35.02      1.30 o 
   7  -2   1      178.60      201.56      3.31 o 
   8  -2   1        6.12       10.43      1.84 o 
   9  -2   1       32.34       31.74      2.34 o 
  10  -2   1        4.24        0.44      1.79 o 
 -11  -1   1       14.10       14.14      3.02 o 
 -10  -1   1       11.60       11.02      2.64 o 
  -9  -1   1       13.65       11.25      1.34 o 
  -8  -1   1       32.56       33.31      1.49 o 
  -7  -1   1       10.93        9.37      0.79 o 
  -6  -1   1      142.70      154.15      2.43 o 
  -5  -1   1      992.84     1016.58     11.89 o 
  -4  -1   1        6.21        5.10      0.38 o 
  -3  -1   1      300.29      285.98      2.77 o 
  -2  -1   1      257.85      255.97      2.43 o 
  -1  -1   1     3415.41     3182.29     26.28 o 
   0  -1   1     1483.32     1394.36     19.53 o 
   1  -1   1     1589.55     1557.00     13.74 o 
   2  -1   1     3729.06     3523.99     30.88 o 
   3  -1   1       69.89       69.80      1.13 o 
   4  -1   1      136.44      155.11      2.03 o 
   5  -1   1      169.97      162.93      2.36 o 
   6  -1   1       20.23       25.00      1.00 o 
   7  -1   1      595.30      590.29      8.29 o 
   8  -1   1      243.75      257.37      5.20 o 
   9  -1   1        1.19       -0.11      1.26 o 
  10  -1   1       16.49       11.77      2.25 o 
 -11   0   1       33.65       35.55      9.20 o 
 -10   0   1        5.01        3.42      2.02 o 
  -9   0   1        8.13        7.59      2.86 o 
  -8   0   1       12.79       13.15      1.21 o 
  -7   0   1       72.09       65.06      1.94 o 
  -6   0   1      136.79      137.77      2.50 o 
  -5   0   1        4.91        6.06      0.47 o 
  -4   0   1     1518.89     1545.80     14.62 o 
  -3   0   1     2914.17     2857.09     22.80 o 
  -2   0   1    20538.73    17789.45    146.72 o 
  -1   0   1     2494.58     2288.14     26.63 o 
   1   0   1     1595.24     1397.05     43.42 o 
   2   0   1     1847.55     1846.32     14.86 o 
   3   0   1     3450.18     3177.02     26.50 o 
   4   0   1     3612.79     3520.17     28.14 o 
   5   0   1       51.41       51.88      1.04 o 
   6   0   1      183.22      171.14      2.86 o 
   7   0   1        2.72        0.98      0.76 o 
   8   0   1       93.60       91.52      2.62 o 
   9   0   1      449.34      449.75     10.23 o 
  10   0   1       95.70      101.57      4.51 o 
  11   0   1        6.55        8.31      2.16 o 
 -10   1   1        6.23        0.77      2.14 o 
  -9   1   1       26.92       29.26      3.49 o 
  -8   1   1       80.88       75.88      2.60 o 
  -7   1   1      143.22      147.32      3.10 o 
  -6   1   1      759.88      827.69      8.64 o 
  -5   1   1       38.81       45.11      1.18 o 
  -4   1   1      457.13      442.75      4.29 o 
  -3   1   1        8.04       17.60      0.50 o 
  -2   1   1      905.52      876.36      7.87 o 
  -1   1   1      596.88      599.81      6.06 o 
   0   1   1       23.96       12.14      0.69 o 
   1   1   1     2299.14     2036.30     39.80 o 
   2   1   1      823.06      808.62      6.82 o 
   3   1   1     1689.38     1681.72     14.41 o 
   4   1   1      762.46      799.48      6.83 o 
   5   1   1      936.26      944.74      8.93 o 
   6   1   1      182.50      180.91      2.73 o 
   7   1   1      331.30      299.59      4.40 o 
   8   1   1      426.84      421.68      6.40 o 
   9   1   1       31.89       31.76      1.96 o 
  10   1   1       23.35       22.92      2.18 o 
  11   1   1       20.82       20.75      2.54 o 
 -10   2   1        0.00        0.45      2.06 o 
  -9   2   1       39.37       45.33      3.78 o 
  -8   2   1       53.52       48.54      2.90 o 
  -7   2   1        1.19       -0.68      0.68 o 
  -6   2   1      204.15      213.58      3.64 o 
  -5   2   1      269.30      302.89      3.72 o 
  -4   2   1      397.22      391.12      4.36 o 
  -3   2   1        0.17        0.21      0.25 o 
  -2   2   1      177.28      183.78      2.13 o 
  -1   2   1      799.76      822.46      8.70 o 
   0   2   1       14.36       15.05      0.34 o 
   1   2   1      127.68       98.37      1.02 o 
   2   2   1      135.07      132.16      1.41 o 
   3   2   1     3235.57     3189.76     26.16 o 
   4   2   1       20.20       25.12      0.69 o 
   5   2   1      166.46      188.26      2.47 o 
   6   2   1       24.39       20.97      1.20 o 
   7   2   1      212.18      222.79      3.12 o 
   8   2   1      842.71      835.44      9.47 o 
   9   2   1      274.65      289.45      5.12 o 
  10   2   1        3.70        3.73      1.30 o 
  11   2   1       10.34       10.27      1.87 o 
 -10   3   1        9.44       10.80      4.21 o 
  -9   3   1        4.89        1.65      5.80 o 
  -8   3   1        8.73        9.78      1.82 o 
  -7   3   1        0.37       -1.11      1.11 o 
  -6   3   1        9.78        9.86      0.97 o 
  -5   3   1      118.59      122.84      2.13 o 
  -4   3   1       48.79       47.98      1.34 o 
  -3   3   1        4.87        4.11      0.51 o 
  -2   3   1      751.03      785.90      9.37 o 
  -1   3   1     2099.33     2045.16     20.15 o 
   0   3   1     7783.85     7455.96     73.43 o 
   1   3   1     6901.21     6500.57     65.72 o 
   2   3   1     1672.60     1644.76     14.36 o 
   3   3   1      108.93      103.47      1.22 o 
   4   3   1      227.05      252.11      2.66 o 
   5   3   1      129.56      146.58      2.03 o 
   6   3   1       11.97       12.84      0.68 o 
   7   3   1       38.30       45.01      1.28 o 
   8   3   1      281.52      265.92      3.69 o 
   9   3   1      548.31      547.11      8.07 o 
  10   3   1        1.21        3.11      1.42 o 
  11   3   1        1.45        0.90      1.67 o 
  -9   4   1       14.93        9.49      4.01 o 
  -8   4   1       24.81       21.65      3.17 o 
  -7   4   1        0.19       -1.33      1.33 o 
  -6   4   1       10.87        8.60      1.36 o 
  -5   4   1       26.22       29.58      1.53 o 
  -4   4   1       15.07       14.08      0.85 o 
  -3   4   1       44.31       49.82      1.37 o 
  -2   4   1      292.65      288.83      3.70 o 
  -1   4   1       24.14       30.57      0.78 o 
   0   4   1       84.65       88.19      1.30 o 
   1   4   1       38.00       35.71      0.62 o 
   2   4   1      495.23      520.52      5.21 o 
   3   4   1       55.46       52.36      0.85 o 
   4   4   1       12.46       15.68      0.55 o 
   5   4   1      612.13      661.04      6.23 o 
   6   4   1      650.82      625.89      7.07 o 
   7   4   1        4.27        3.48      0.59 o 
   8   4   1       55.65       51.03      1.55 o 
   9   4   1       11.99       11.58      1.31 o 
  10   4   1       16.35       18.94      1.60 o 
  11   4   1        0.97        2.20      1.80 o 
  12   4   1        2.46        4.75      3.44 o 
  -9   5   1       29.13       27.80      5.17 o 
  -8   5   1       96.06      106.90      5.54 o 
  -7   5   1       41.30       34.35      3.28 o 
  -6   5   1       63.17       64.01      3.52 o 
  -5   5   1       47.61       46.45      1.88 o 
  -4   5   1      161.56      173.27      3.88 o 
  -3   5   1      116.21      105.84      2.38 o 
  -2   5   1       58.64       55.78      1.43 o 
  -1   5   1      193.55      199.50      2.65 o 
   0   5   1       44.81       41.72      0.87 o 
   1   5   1      105.02      108.57      1.82 o 
   2   5   1     2931.47     2975.46     34.66 o 
   3   5   1      606.42      592.44      6.12 o 
   4   5   1       72.02       67.18      1.17 o 
   5   5   1       47.67       49.56      1.02 o 
   6   5   1       82.40       85.41      1.70 o 
   7   5   1       73.70       69.64      1.67 o 
   8   5   1        3.84        3.05      1.04 o 
   9   5   1       97.17       98.62      2.87 o 
  10   5   1       39.12       35.09      2.75 o 
  11   5   1        1.74        2.46      1.79 o 
  12   5   1        6.89        7.54      3.33 o 
  -8   6   1       71.54       80.04      4.92 o 
  -7   6   1       35.62       30.42      3.20 o 
  -6   6   1       18.45       17.31      2.48 o 
  -5   6   1       44.78       42.96      2.43 o 
  -4   6   1       10.09        9.26      1.04 o 
  -3   6   1       44.57       51.51      1.73 o 
  -2   6   1      101.23      105.92      2.31 o 
  -1   6   1       24.75       18.89      0.72 o 
   0   6   1        0.02        0.48      0.50 o 
   1   6   1     1606.69     1779.21     19.56 o 
   2   6   1      290.03      297.50      4.05 o 
   3   6   1      603.34      622.45      8.57 o 
   4   6   1       46.49       40.60      0.93 o 
   5   6   1        0.62        1.35      0.43 o 
   6   6   1       24.07       20.16      0.77 o 
   7   6   1      196.97      196.48      2.86 o 
   8   6   1        0.48       -0.16      0.58 o 
   9   6   1       14.47       12.46      1.37 o 
  10   6   1       48.81       50.26      3.16 o 
  11   6   1        0.98        0.19      1.71 o 
  12   6   1        0.23        0.00      1.82 o 
  -7   7   1       27.03       32.70      3.30 o 
  -6   7   1        1.15        1.75      1.67 o 
  -5   7   1        6.36        3.28      1.70 o 
  -4   7   1      587.36      583.85      9.79 o 
  -3   7   1      207.21      208.54      5.00 o 
  -2   7   1      312.89      321.99      5.03 o 
  -1   7   1      185.42      172.78      2.32 o 
   0   7   1      177.64      181.07      2.44 o 
   1   7   1        9.28        7.72      0.58 o 
   2   7   1       24.61       23.58      1.25 o 
   3   7   1       49.00       44.59      1.19 o 
   4   7   1      406.83      404.51      6.31 o 
   5   7   1        0.76       -0.34      0.66 o 
   6   7   1       48.87       49.05      1.32 o 
   7   7   1      176.35      181.14      3.01 o 
   8   7   1       93.69       96.34      2.27 o 
   9   7   1       20.27       16.93      1.40 o 
  10   7   1        0.15        1.14      1.53 o 
  11   7   1        0.00        1.27      2.67 o 
  -6   8   1       25.76       30.98      3.09 o 
  -5   8   1        0.04        1.69      1.60 o 
  -4   8   1      109.23      112.00      4.68 o 
  -3   8   1      453.83      454.02      6.98 o 
  -2   8   1        4.00        3.91      0.78 o 
  -1   8   1      242.65      243.74      3.46 o 
   0   8   1       31.95       28.19      1.08 o 
   1   8   1      175.77      170.42      2.74 o 
   2   8   1       49.35       58.04      1.58 o 
   3   8   1        0.73        1.48      0.51 o 
   4   8   1        0.05        0.09      0.53 o 
   5   8   1       65.66       63.19      1.77 o 
   6   8   1        3.97        2.65      0.52 o 
   7   8   1      247.22      251.66      3.98 o 
   8   8   1      543.14      564.58      7.77 o 
   9   8   1       81.15       81.72      3.62 o 
  10   8   1        4.29        2.92      1.73 o 
  11   8   1       15.97       19.93      2.52 o 
  -5   9   1        5.58        7.63      1.95 o 
  -4   9   1        6.02        5.50      1.67 o 
  -3   9   1       17.40       18.96      1.57 o 
  -2   9   1       10.55       10.24      1.04 o 
  -1   9   1       13.02       14.21      0.87 o 
   0   9   1        2.30        0.01      2.03 o 
   1   9   1        9.55       10.10      1.04 o 
   2   9   1        6.10        5.76      0.72 o 
   3   9   1      234.20      224.50      4.06 o 
   4   9   1       13.09       14.35      1.26 o 
   5   9   1       25.66       25.82      1.46 o 
   6   9   1       39.23       42.17      1.98 o 
   7   9   1      504.37      519.80      7.67 o 
   8   9   1       96.23       96.90      2.56 o 
   9   9   1       55.62       52.90      2.40 o 
  10   9   1        7.52        8.67      2.45 o 
  11   9   1       30.61       29.74      2.84 o 
  -4  10   1       15.49       12.19      1.88 o 
  -3  10   1        3.19        2.62      1.28 o 
  -2  10   1       63.37       62.89      1.93 o 
  -1  10   1       98.72       96.55      3.80 o 
   0  10   1        1.36        2.34      1.06 o 
   1  10   1       14.73       15.34      2.13 o 
   2  10   1      156.60      141.81      3.39 o 
   3  10   1        2.59        0.93      0.63 o 
   4  10   1        0.36       -0.25      0.60 o 
   5  10   1      111.10      113.34      2.65 o 
   6  10   1        0.24       -0.24      0.94 o 
   7  10   1        0.14       -0.99      0.99 o 
   8  10   1       34.65       31.53      4.32 o 
   9  10   1       31.87       31.56      1.55 o 
  10  10   1        4.61        4.94      3.60 o 
  -3  11   1       18.03       15.79      1.70 o 
  -2  11   1       10.71        7.16      1.66 o 
  -1  11   1        0.17        1.02      1.27 o 
   0  11   1        0.10        0.05      1.06 o 
   1  11   1       15.50       13.21      1.89 o 
   2  11   1       37.39       35.82      1.70 o 
   3  11   1       17.83       16.81      1.24 o 
   4  11   1        0.01        0.05      0.71 o 
   5  11   1       40.98       40.82      3.54 o 
   6  11   1        0.01       -0.79      1.38 o 
   7  11   1       53.05       46.69      3.81 o 
   8  11   1       93.35      102.17      4.14 o 
   9  11   1        2.38        1.49      2.04 o 
  10  11   1        0.10        0.72      0.84 o 
  -1  12   1       15.71       12.30      1.79 o 
   0  12   1       11.78       13.62      1.67 o 
   1  12   1        1.01       -0.10      0.97 o 
   2  12   1       32.09       33.18      1.79 o 
   3  12   1        8.96        8.10      1.96 o 
   4  12   1       31.78       28.16      2.68 o 
   5  12   1        0.50        0.68      0.84 o 
   6  12   1       66.20       62.46      3.35 o 
   7  12   1        7.47        2.72      1.37 o 
   8  12   1       10.43       10.46      1.81 o 
   1  13   1       28.02       32.29      2.04 o 
   2  13   1        4.10        6.46      1.94 o 
   3  13   1        1.54        3.28      0.95 o 
   4  13   1        6.35        7.10      2.08 o 
   5  13   1        0.16        1.24      1.10 o 
   6  13   1        0.74        1.38      1.06 o 
   7  13   1        3.04        6.02      2.74 o 
  -3 -13   2       32.44       45.47      6.06 o 
  -8 -12   2        0.52       -0.01      1.27 o 
  -7 -12   2        8.65        3.74      2.25 o 
  -6 -12   2        2.05        1.38      0.89 o 
  -4 -12   2       22.14       22.64      3.97 o 
  -3 -12   2       19.24       19.80      4.28 o 
  -2 -12   2       92.87       85.43      3.21 o 
  -1 -12   2       11.88       15.35      1.21 o 
   0 -12   2       13.52       12.98      1.41 o 
  -9 -11   2       10.45       10.87      1.88 o 
  -8 -11   2        1.14       -0.23      1.41 o 
  -7 -11   2       15.94       14.53      1.52 o 
  -6 -11   2       10.07       11.02      1.21 o 
  -5 -11   2       31.76       29.38      3.29 o 
  -4 -11   2      119.82      110.10      6.82 o 
  -3 -11   2        6.80        3.86      3.16 o 
  -2 -11   2       23.23       17.78      1.20 o 
  -1 -11   2       95.76       87.10      2.89 o 
   0 -11   2        7.12        5.49      1.33 o 
   1 -11   2       24.45       22.72      2.04 o 
   2 -11   2        4.94        2.87      3.28 o 
 -10 -10   2       10.73        8.39      1.57 o 
  -9 -10   2        5.90        4.70      1.59 o 
  -8 -10   2        4.00        1.90      1.35 o 
  -7 -10   2       21.38       21.62      1.83 o 
  -6 -10   2        1.85        2.88      1.02 o 
  -5 -10   2       32.56       30.65      1.74 o 
  -4 -10   2      240.70      228.78      6.83 o 
  -3 -10   2      122.28      122.64      4.92 o 
  -1 -10   2      111.91      111.20      3.23 o 
   0 -10   2      148.89      155.59      6.06 o 
   1 -10   2        6.42        5.22      1.75 o 
   2 -10   2       14.18       11.31      1.74 o 
   3 -10   2        1.01        0.24      0.86 o 
   4 -10   2        0.80       -0.07      1.37 o 
 -10  -9   2       51.89       50.28      3.01 o 
  -9  -9   2       35.49       42.54      1.83 o 
  -8  -9   2        6.82        6.74      1.66 o 
  -7  -9   2        0.00        0.21      1.16 o 
  -6  -9   2      204.40      203.81      4.94 o 
  -5  -9   2      255.51      244.95      4.07 o 
  -4  -9   2        0.01       -0.58      0.58 o 
  -3  -9   2       77.19       77.66      4.88 o 
  -2  -9   2      343.56      328.24     12.65 o 
  -1  -9   2       16.17       12.87      1.13 o 
   0  -9   2      118.83      106.19      3.40 o 
   1  -9   2      625.13      607.90     13.28 o 
   2  -9   2        2.27        0.81      0.66 o 
   3  -9   2       13.44       13.78      1.22 o 
   4  -9   2        2.73        2.40      1.49 o 
   5  -9   2       34.05       32.10      2.85 o 
 -11  -8   2        7.42        7.99      2.01 o 
 -10  -8   2       85.36       81.83      3.86 o 
  -9  -8   2       13.78        9.40      1.74 o 
  -8  -8   2       12.72       10.57      2.27 o 
  -7  -8   2      170.08      167.15      5.13 o 
  -6  -8   2       21.17       21.59      1.28 o 
  -5  -8   2        0.58       -0.55      0.55 o 
  -4  -8   2        7.99       10.29      1.74 o 
  -3  -8   2      446.05      424.43     10.43 o 
  -2  -8   2       14.32       18.20      3.69 o 
  -1  -8   2      293.95      283.21      5.37 o 
   0  -8   2        1.23        2.59      0.76 o 
   1  -8   2      155.85      145.23      3.58 o 
   2  -8   2      115.47      112.89      2.46 o 
   3  -8   2        6.69        4.22      0.89 o 
   4  -8   2       26.22       32.13      2.16 o 
   5  -8   2       12.45       12.38      2.06 o 
   6  -8   2       10.36        9.44      3.75 o 
 -11  -7   2        1.40        1.44      1.75 o 
 -10  -7   2       44.98       52.99      4.47 o 
  -9  -7   2       71.44       70.74      3.40 o 
  -8  -7   2        2.12       -0.09      0.89 o 
  -7  -7   2       59.96       59.25      2.67 o 
  -6  -7   2       51.61       55.17      1.40 o 
  -5  -7   2      783.20      767.09      9.69 o 
  -4  -7   2       48.38       44.70      1.19 o 
  -3  -7   2      870.32      824.08     33.42 o 
  -2  -7   2      249.08      261.34      6.19 o 
  -1  -7   2       25.10       27.36      0.93 o 
   0  -7   2       79.66       89.97      1.66 o 
   1  -7   2       58.48       58.88      1.42 o 
   2  -7   2       65.01       65.02      1.65 o 
   3  -7   2        3.21        2.75      0.80 o 
   4  -7   2       48.23       49.18      1.91 o 
   5  -7   2       16.60       20.34      1.99 o 
   6  -7   2       40.70       49.90      4.32 o 
   7  -7   2        2.76        5.87      2.23 o 
 -11  -6   2       13.79       23.82      2.67 o 
 -10  -6   2        2.20        3.98      1.77 o 
  -9  -6   2       22.97       20.73      2.32 o 
  -8  -6   2       47.10       50.93      2.03 o 
  -7  -6   2        1.34        0.36      0.64 o 
  -6  -6   2        9.95       12.19      0.79 o 
  -5  -6   2       50.67       46.38      1.16 o 
  -4  -6   2       71.24       66.10      1.35 o 
  -3  -6   2      279.01      309.48      4.16 o 
  -2  -6   2      185.58      168.99      3.95 o 
  -1  -6   2      420.15      415.39      4.71 o 
   0  -6   2      598.60      576.04      6.34 o 
   1  -6   2     1554.74     1581.01     15.29 o 
   2  -6   2      131.59      136.47      2.23 o 
   3  -6   2      129.42      130.90      2.67 o 
   4  -6   2       38.03       36.73      1.50 o 
   5  -6   2       19.60       17.34      2.35 o 
   6  -6   2       51.00       57.37      4.04 o 
   7  -6   2       11.30        9.88      1.91 o 
   8  -6   2        1.07        1.26      2.71 o 
 -11  -5   2       28.17       26.90      2.85 o 
 -10  -5   2        3.75        5.46      1.83 o 
  -9  -5   2        1.64        0.89      1.53 o 
  -8  -5   2      162.96      160.32      3.31 o 
  -7  -5   2      184.60      187.05      3.22 o 
  -6  -5   2        2.94        2.43      0.61 o 
  -5  -5   2        0.82        0.92      0.46 o 
  -4  -5   2       49.49       48.74      1.06 o 
  -3  -5   2       14.48       10.08      0.77 o 
  -2  -5   2      108.61      110.52      1.90 o 
  -1  -5   2      795.73      799.47      8.67 o 
   0  -5   2      147.20      156.37      1.97 o 
   1  -5   2      360.61      369.37      4.03 o 
   2  -5   2      641.36      675.17      7.00 o 
   3  -5   2       12.18       14.46      0.91 o 
   4  -5   2       63.30       69.32      1.94 o 
   5  -5   2       10.65       13.40      1.23 o 
   6  -5   2       92.34       98.59      3.87 o 
   7  -5   2       11.28       10.73      2.19 o 
   8  -5   2       22.81       21.55      4.39 o 
 -11  -4   2        0.37        2.50      1.94 o 
 -10  -4   2       53.57       53.85      3.42 o 
  -9  -4   2       20.73       19.05      1.25 o 
  -8  -4   2      124.62      127.13      3.11 o 
  -7  -4   2       16.24       15.11      1.13 o 
  -6  -4   2      566.50      559.54      6.99 o 
  -5  -4   2        0.54        1.80      0.51 o 
  -4  -4   2      188.30      200.39      2.80 o 
  -3  -4   2       75.31       83.02      1.11 o 
  -2  -4   2      464.08      462.77      4.56 o 
  -1  -4   2       94.09      107.63      1.33 o 
   0  -4   2      178.48      157.27      1.76 o 
   1  -4   2      206.11      201.16      2.39 o 
   2  -4   2      104.47      101.62      1.89 o 
   3  -4   2       21.23       20.76      0.76 o 
   4  -4   2        9.89       11.73      1.17 o 
   5  -4   2        3.46        3.18      0.69 o 
   6  -4   2       54.08       52.26      1.78 o 
   7  -4   2      416.71      417.34      8.42 o 
   8  -4   2      127.88      126.85      4.90 o 
   9  -4   2       46.36       55.22      3.74 o 
 -11  -3   2       11.37        9.76      2.40 o 
 -10  -3   2       96.09      101.27      3.27 o 
  -9  -3   2        7.99        4.71      1.08 o 
  -8  -3   2      312.27      300.82      4.27 o 
  -7  -3   2      420.15      445.39      5.19 o 
  -6  -3   2       90.43      103.94      1.65 o 
  -5  -3   2        4.48        7.87      0.60 o 
  -4  -3   2      285.92      268.81      3.30 o 
  -3  -3   2       60.05       51.15      0.87 o 
  -2  -3   2     1448.50     1367.45     11.77 o 
  -1  -3   2     1313.74     1198.01     10.06 o 
   0  -3   2       59.96       63.29      0.82 o 
   1  -3   2        0.10        0.40      0.24 o 
   2  -3   2      454.37      447.69      4.75 o 
   3  -3   2        1.23        0.22      0.37 o 
   4  -3   2      640.45      678.57      7.60 o 
   5  -3   2      147.40      175.63      2.73 o 
   6  -3   2        2.77        2.56      0.65 o 
   7  -3   2       13.26       11.83      1.51 o 
   8  -3   2       86.28       86.64      3.43 o 
   9  -3   2       22.65       24.02      2.54 o 
  10  -3   2        4.48        4.92      2.36 o 
 -11  -2   2        9.81        1.88      6.79 o 
 -10  -2   2       28.96       27.53      2.64 o 
  -9  -2   2       36.61       30.44      1.74 o 
  -8  -2   2        0.00       -0.68      0.68 o 
  -7  -2   2      112.26      117.54      2.05 o 
  -6  -2   2        2.48        0.99      0.45 o 
  -5  -2   2      414.57      451.59      5.18 o 
  -4  -2   2     1586.53     1657.93     14.91 o 
  -3  -2   2      966.67      928.20      8.52 o 
  -2  -2   2       19.60       18.60      0.41 o 
  -1  -2   2        0.34       -0.20      0.20 o 
   0  -2   2     1487.98     1479.38     11.70 o 
   1  -2   2      346.16      307.04      3.09 o 
   2  -2   2      639.93      638.16      6.02 o 
   3  -2   2      874.63      889.36      8.79 o 
   4  -2   2      543.14      505.26      6.27 o 
   5  -2   2      492.62      540.35      5.87 o 
   6  -2   2      253.19      263.99      3.36 o 
   7  -2   2       30.98       30.87      1.56 o 
   8  -2   2        3.38        0.24      1.22 o 
   9  -2   2        4.82        7.72      1.65 o 
  10  -2   2        0.82        0.04      2.75 o 
 -11  -1   2        4.52        6.16      2.10 o 
 -10  -1   2       13.43       15.69      2.98 o 
  -9  -1   2       24.17       22.04      1.82 o 
  -8  -1   2       33.92       31.18      1.65 o 
  -7  -1   2       49.97       46.39      1.41 o 
  -6  -1   2        4.20        4.53      0.62 o 
  -5  -1   2       12.90        8.31      0.60 o 
  -4  -1   2      746.47      754.63      6.84 o 
  -3  -1   2     4619.53     4529.82     37.74 o 
  -2  -1   2     8457.25     8034.60     66.82 o 
  -1  -1   2      158.80      125.58      1.24 o 
   0  -1   2     9229.65     8475.87     75.50 o 
   1  -1   2       16.57       16.75      0.42 o 
   2  -1   2      126.61      117.51      1.47 o 
   3  -1   2       85.48       84.09      1.74 o 
   4  -1   2      174.24      188.86      2.37 o 
   5  -1   2      688.76      689.41      6.91 o 
   6  -1   2       39.31       38.24      1.08 o 
   7  -1   2       41.18       49.92      2.41 o 
   8  -1   2      698.67      689.63     12.03 o 
   9  -1   2       22.13       19.45      1.94 o 
  10  -1   2       47.29       47.31      3.27 o 
 -11   0   2        2.23        2.98      2.01 o 
 -10   0   2        0.08       -0.28      1.59 o 
  -9   0   2       46.89       47.02      3.59 o 
  -8   0   2        0.36       -0.76      0.86 o 
  -7   0   2      103.18      104.32      2.69 o 
  -6   0   2      247.77      252.85      3.51 o 
  -5   0   2       44.08       50.80      1.14 o 
  -4   0   2       79.75       76.34      1.44 o 
  -3   0   2      127.80      128.40      1.65 o 
  -2   0   2     4189.17     4028.72     32.19 o 
  -1   0   2       65.78       73.09      0.93 o 
   0   0   2     3638.71     3374.59     31.53 o 
   1   0   2      598.85      580.78      5.41 o 
   2   0   2     4084.34     3907.67     35.79 o 
   3   0   2      881.23      907.82      8.83 o 
   4   0   2     1172.70     1185.26     10.93 o 
   5   0   2      172.68      179.32      2.39 o 
   6   0   2       19.08       13.73      0.86 o 
   7   0   2      411.69      420.16      6.27 o 
   8   0   2      750.90      762.73     11.42 o 
   9   0   2      129.75      122.30      4.67 o 
  10   0   2        0.18        3.32      1.92 o 
  11   0   2       16.00       16.37      2.51 o 
 -10   1   2        0.20        3.80      2.53 o 
  -9   1   2       88.32       90.59      4.96 o 
  -8   1   2        8.54        4.77      1.32 o 
  -7   1   2        6.90        6.71      1.04 o 
  -6   1   2        0.23       -0.55      0.55 o 
  -5   1   2      266.87      270.17      3.35 o 
  -4   1   2       46.19       59.77      1.09 o 
  -3   1   2      231.91      253.85      2.62 o 
  -2   1   2       16.29       15.00      0.45 o 
  -1   1   2     4013.49     3790.33     37.33 o 
   0   1   2     3581.81     3488.62     32.55 o 
   1   1   2      599.31      550.87      5.40 o 
   2   1   2     5016.94     4897.79     39.61 o 
   3   1   2     3423.71     3273.88     27.69 o 
   4   1   2      603.06      643.28      5.97 o 
   5   1   2       62.88       71.77      1.30 o 
   6   1   2      352.34      366.84      4.39 o 
   7   1   2       67.36       62.74      1.78 o 
   8   1   2      118.70      129.37      2.82 o 
   9   1   2       48.63       56.53      2.46 o 
  10   1   2        8.88        9.03      1.74 o 
  11   1   2        0.01        2.00      1.83 o 
 -10   2   2       19.93       26.16      2.99 o 
  -9   2   2       15.63       10.45      4.77 o 
  -8   2   2       49.69       53.43      3.11 o 
  -7   2   2      120.09      116.88      3.46 o 
  -6   2   2       22.46       23.91      1.08 o 
  -5   2   2       92.96       92.38      1.68 o 
  -4   2   2      105.73      101.03      1.64 o 
  -3   2   2      573.44      538.88      5.57 o 
  -2   2   2        0.00       -0.17      0.20 o 
  -1   2   2    11074.17    10165.05    117.47 o 
   0   2   2      127.62      120.12      1.43 o 
   1   2   2     1443.83     1367.33     12.90 o 
   2   2   2       20.24       17.70      0.51 o 
   3   2   2      164.84      171.71      1.83 o 
   4   2   2        1.42        0.19      0.29 o 
   5   2   2       96.85       99.85      1.66 o 
   6   2   2       35.82       28.01      1.10 o 
   7   2   2        0.84       -0.11      0.54 o 
   8   2   2       34.16       30.16      1.43 o 
   9   2   2       15.16       12.49      1.39 o 
  10   2   2      121.57      125.41      3.66 o 
  11   2   2        0.59        0.66      1.59 o 
 -10   3   2        0.00        0.42      2.55 o 
  -9   3   2        0.51        2.63      2.45 o 
  -8   3   2       22.16       26.88      2.70 o 
  -7   3   2       66.38       66.48      3.16 o 
  -6   3   2        0.73        0.53      0.75 o 
  -5   3   2       78.63       95.26      2.10 o 
  -4   3   2       11.89        9.09      0.64 o 
  -3   3   2      107.69      111.11      3.13 o 
  -2   3   2        0.37        0.48      0.29 o 
  -1   3   2     2940.32     2858.67     30.11 o 
   0   3   2       18.28       19.20      0.53 o 
   1   3   2     1745.79     1632.13     15.42 o 
   2   3   2     1153.84     1110.83     10.22 o 
   3   3   2     2248.90     2248.46     19.62 o 
   4   3   2      538.76      592.84      5.88 o 
   5   3   2       35.60       44.39      1.28 o 
   6   3   2      310.76      307.55      3.77 o 
   7   3   2       18.42       16.02      0.86 o 
   8   3   2      199.49      193.35      3.00 o 
   9   3   2       45.12       46.54      2.94 o 
  10   3   2       70.01       65.54      2.64 o 
  11   3   2       48.04       46.94      7.47 o 
  -9   4   2       28.59       30.38      5.17 o 
  -8   4   2       19.25       18.15      2.31 o 
  -7   4   2        9.52        7.92      2.15 o 
  -6   4   2       31.91       33.78      2.80 o 
  -5   4   2      271.79      280.20      4.97 o 
  -4   4   2       79.55       81.24      2.31 o 
  -3   4   2       27.87       27.48      0.84 o 
  -2   4   2      579.38      622.33      7.11 o 
  -1   4   2      320.47      330.17      3.84 o 
   0   4   2      668.04      681.65      7.07 o 
   1   4   2     1002.60     1018.68      9.80 o 
   2   4   2       24.96       24.88      0.56 o 
   3   4   2       21.59       24.16      0.64 o 
   4   4   2       54.43       41.86      0.89 o 
   5   4   2      314.07      360.57      4.17 o 
   6   4   2      764.64      799.40      7.86 o 
   7   4   2       20.94       22.43      1.00 o 
   8   4   2       70.82       68.97      1.77 o 
   9   4   2      129.82      130.85      3.41 o 
  10   4   2      111.18      114.45      3.34 o 
  11   4   2       32.52       28.20      2.74 o 
  12   4   2        3.07        2.09      3.36 o 
  -8   5   2       58.97       60.18      4.30 o 
  -7   5   2        6.28        5.76      3.01 o 
  -6   5   2        7.62        4.21      1.39 o 
  -5   5   2        1.35        1.57      0.87 o 
  -4   5   2      243.58      250.71      7.64 o 
  -3   5   2      449.10      439.68      6.70 o 
  -2   5   2        0.07        0.53      0.38 o 
  -1   5   2       49.01       50.05      1.19 o 
   0   5   2      558.21      593.24      7.31 o 
   1   5   2     4002.28     4095.16     46.55 o 
   2   5   2       66.18       83.34      1.61 o 
   3   5   2     1068.97     1174.98     12.30 o 
   4   5   2      234.74      242.01      2.96 o 
   5   5   2       69.35       73.59      1.33 o 
   6   5   2      214.92      214.47      2.75 o 
   7   5   2      359.04      371.02      5.41 o 
   8   5   2      195.14      194.89      3.46 o 
   9   5   2       11.66       10.53      1.22 o 
  10   5   2        4.95        3.92      1.33 o 
  11   5   2       21.65       21.61      2.63 o 
  12   5   2        0.23        0.83      3.31 o 
  -8   6   2        0.04       -0.22      2.26 o 
  -7   6   2       25.44       26.12      3.32 o 
  -6   6   2        0.18       -1.52      1.52 o 
  -5   6   2       47.60       41.36      2.40 o 
  -4   6   2       42.90       44.33      3.13 o 
  -3   6   2       90.03       86.49      2.27 o 
  -2   6   2        8.97        7.33      0.85 o 
  -1   6   2      163.76      176.78      2.46 o 
   0   6   2       55.71       63.30      1.28 o 
   1   6   2      270.52      297.68      3.90 o 
   2   6   2      937.03     1004.03     11.23 o 
   3   6   2      237.58      228.93      3.00 o 
   4   6   2      207.60      219.68      2.84 o 
   5   6   2        1.29        1.69      0.48 o 
   6   6   2      492.83      511.72      5.99 o 
   7   6   2       23.60       23.76      0.95 o 
   8   6   2       23.33       21.84      1.09 o 
   9   6   2       51.30       47.01      2.66 o 
  10   6   2        3.67        1.29      1.63 o 
  11   6   2       26.67       28.87      2.80 o 
  12   6   2        5.69        2.21      2.36 o 
  -7   7   2        2.80        0.26      1.74 o 
  -6   7   2        4.42        4.23      2.57 o 
  -5   7   2       27.04       21.93      2.45 o 
  -4   7   2      503.51      503.62      8.76 o 
  -3   7   2      168.68      166.13      3.41 o 
  -2   7   2       23.83       25.49      1.17 o 
  -1   7   2       33.96       33.56      1.02 o 
   0   7   2      144.39      135.62      2.00 o 
   1   7   2        9.40       10.64      0.68 o 
   2   7   2       37.93       36.78      1.42 o 
   3   7   2        7.54        6.37      0.91 o 
   4   7   2      124.10      132.68      2.09 o 
   5   7   2      142.57      142.22      2.22 o 
   6   7   2      247.96      266.85      3.54 o 
   7   7   2        6.24        5.75      0.66 o 
   8   7   2        1.94        1.74      0.84 o 
   9   7   2       29.46       25.92      1.73 o 
  10   7   2        0.08       -0.55      1.46 o 
  11   7   2        8.03        9.93      2.20 o 
  -6   8   2       70.21       74.55      3.97 o 
  -5   8   2       33.73       37.80      2.79 o 
  -4   8   2       44.84       43.65      2.70 o 
  -3   8   2      323.11      339.25      9.05 o 
  -2   8   2       14.99       15.77      1.44 o 
  -1   8   2       26.73       25.25      0.95 o 
   0   8   2       30.94       28.10      1.05 o 
   1   8   2       45.30       42.12      1.27 o 
   2   8   2      168.77      170.90      2.98 o 
   3   8   2      459.73      453.97      7.13 o 
   4   8   2       13.53       12.04      1.40 o 
   5   8   2       98.89       89.43      1.66 o 
   6   8   2      186.60      192.00      3.03 o 
   7   8   2      147.87      145.94      3.19 o 
   8   8   2        2.12        2.57      0.86 o 
   9   8   2        2.59        0.14      1.40 o 
  10   8   2        0.06       -1.44      1.44 o 
  11   8   2       10.19       11.57      2.21 o 
  -5   9   2        1.26       -1.28      1.39 o 
  -4   9   2        0.84       -1.18      1.18 o 
  -3   9   2       16.13       18.92      1.66 o 
  -2   9   2        1.22        1.75      1.06 o 
  -1   9   2      101.97      105.99      2.12 o 
   0   9   2        4.64        1.40      0.83 o 
   1   9   2       88.59       79.45      2.51 o 
   2   9   2        6.67        4.83      0.77 o 
   3   9   2       33.68       31.46      2.92 o 
   4   9   2       38.87       45.53      1.82 o 
   5   9   2        0.36        0.50      0.85 o 
   6   9   2      123.37      125.71      5.41 o 
   7   9   2        3.52        2.11      1.49 o 
   8   9   2       41.74       41.16      1.60 o 
   9   9   2       54.93       55.32      2.99 o 
  10   9   2        1.67        0.99      1.58 o 
  11   9   2       50.19       57.40      3.46 o 
  -4  10   2        0.35       -0.21      1.73 o 
  -3  10   2        1.86        1.36      1.28 o 
  -2  10   2       84.03       86.90      2.65 o 
  -1  10   2       58.60       61.07      1.71 o 
   0  10   2       16.61       16.17      1.54 o 
   1  10   2        8.45        8.20      1.14 o 
   2  10   2        0.11       -0.13      0.78 o 
   3  10   2      238.74      217.87      4.73 o 
   4  10   2       35.49       36.70      4.16 o 
   5  10   2       59.46       57.14      1.94 o 
   6  10   2        0.09        0.19      1.04 o 
   7  10   2      106.46      117.12      4.27 o 
   8  10   2       74.20       81.12      2.11 o 
   9  10   2        0.00        1.26      1.06 o 
  10  10   2        2.32        0.36      1.50 o 
  -3  11   2        1.00        2.83      1.36 o 
  -2  11   2        4.78        4.99      0.93 o 
  -1  11   2       23.10       23.08      2.33 o 
   0  11   2       19.14       21.12      1.71 o 
   1  11   2       13.41       13.19      1.99 o 
   2  11   2       20.36       16.36      1.34 o 
   3  11   2        0.99       -0.08      0.79 o 
   4  11   2       34.92       30.79      2.79 o 
   5  11   2        0.47        0.77      0.79 o 
   6  11   2       94.15      101.75      3.13 o 
   7  11   2       18.85       21.86      2.39 o 
   8  11   2        0.26        1.28      1.28 o 
   9  11   2       23.41       19.25      3.34 o 
  10  11   2        0.17        0.22      1.40 o 
  -1  12   2       14.85       19.74      2.04 o 
   0  12   2       11.31       13.13      3.60 o 
   1  12   2        0.01        1.65      2.54 o 
   2  12   2       35.05       29.09      1.74 o 
   3  12   2        0.00       -0.41      0.90 o 
   4  12   2        8.96        6.87      1.09 o 
   5  12   2        7.92        9.86      1.77 o 
   6  12   2        9.39       12.46      2.74 o 
   7  12   2       14.80       17.81      1.91 o 
   8  12   2        0.02        0.41      1.21 o 
   9  12   2        0.00        1.51      2.57 o 
   1  13   2        0.00        1.25      1.24 o 
   2  13   2       14.50       17.31      1.99 o 
   3  13   2        9.47       10.98      1.37 o 
   4  13   2        4.65        2.33      1.06 o 
   5  13   2       18.71       20.25      1.62 o 
   6  13   2       11.10       13.62      1.54 o 
   7  13   2        1.78        5.49      1.49 o 
  -7 -12   3        4.28        4.61      1.78 o 
  -6 -12   3        6.58        3.59      0.98 o 
  -3 -12   3        6.88       11.78      3.88 o 
  -2 -12   3        7.83        7.36      1.07 o 
  -1 -12   3        3.14        2.11      1.13 o 
   0 -12   3      120.63      120.55      4.18 o 
  -9 -11   3        3.43        3.41      1.62 o 
  -8 -11   3       12.68       13.53      2.71 o 
  -7 -11   3        1.03        1.18      1.13 o 
  -6 -11   3        1.46        1.23      1.31 o 
  -5 -11   3       40.67       40.40      1.70 o 
  -4 -11   3        0.43       -2.25      2.25 o 
  -2 -11   3        7.08        4.42      0.85 o 
  -1 -11   3       37.90       35.33      2.00 o 
   0 -11   3        2.44        5.12      1.69 o 
   1 -11   3        2.06        4.97      1.53 o 
   2 -11   3       85.26       89.38      4.10 o 
  -9 -10   3        2.80        5.47      3.48 o 
  -8 -10   3        5.31        8.36      1.58 o 
  -7 -10   3       46.17       49.18      3.15 o 
  -6 -10   3       66.26       67.94      2.86 o 
  -5 -10   3        4.49        3.87      1.22 o 
  -4 -10   3      232.07      229.75     15.91 o 
  -3 -10   3       30.15       19.10      2.84 o 
  -2 -10   3        6.92        5.65      0.82 o 
  -1 -10   3      137.43      138.33      3.83 o 
   0 -10   3       48.12       49.66      2.49 o 
   1 -10   3       28.27       22.21      2.58 o 
   2 -10   3       23.49       28.64      2.04 o 
   3 -10   3        7.65        9.22      1.38 o 
 -10  -9   3        0.07       -1.38      1.38 o 
  -9  -9   3       15.69       17.74      1.46 o 
  -8  -9   3       70.82       76.67      2.35 o 
  -7  -9   3       67.27       66.61      2.87 o 
  -6  -9   3        0.01        0.09      1.30 o 
  -5  -9   3      106.50      106.88      2.19 o 
  -4  -9   3        0.29       -0.36      1.10 o 
  -3  -9   3       23.59       22.73      2.02 o 
  -2  -9   3       41.40       41.73      1.39 o 
  -1  -9   3      528.15      510.13     15.78 o 
   0  -9   3      608.77      597.36     13.01 o 
   1  -9   3       20.41       23.13      1.47 o 
   2  -9   3        0.62        0.40      0.68 o 
   3  -9   3        1.80        1.18      0.79 o 
   4  -9   3       44.81       42.91      2.54 o 
   5  -9   3        0.14        0.22      1.76 o 
 -11  -8   3       30.28       28.34      2.76 o 
 -10  -8   3        6.00        9.00      2.35 o 
  -9  -8   3        3.00        1.87      1.44 o 
  -8  -8   3      107.27      111.10      2.76 o 
  -7  -8   3       27.65       24.49      1.15 o 
  -6  -8   3       33.70       35.40      1.88 o 
  -5  -8   3      464.85      458.17      5.79 o 
  -4  -8   3       20.53       21.83      1.00 o 
  -3  -8   3       89.54       91.68      1.96 o 
  -2  -8   3       57.82       54.87      1.63 o 
  -1  -8   3      105.28       93.96      2.08 o 
   0  -8   3        0.02        1.00      0.77 o 
   1  -8   3       21.22       24.27      1.19 o 
   2  -8   3      104.49      105.61      2.19 o 
   3  -8   3        0.31        0.03      0.82 o 
   4  -8   3       16.01       17.44      1.84 o 
   5  -8   3       41.21       47.49      2.84 o 
   6  -8   3        0.72        0.88      1.77 o 
 -11  -7   3        4.51        4.93      1.98 o 
 -10  -7   3       15.80       19.82      2.35 o 
  -9  -7   3       16.20       15.75      2.17 o 
  -8  -7   3        0.23       -0.15      0.84 o 
  -7  -7   3        5.06        3.88      1.31 o 
  -6  -7   3      135.57      137.60      2.37 o 
  -5  -7   3      141.80      147.16      2.98 o 
  -4  -7   3        9.20       10.85      0.78 o 
  -3  -7   3       35.62       36.33      1.15 o 
  -2  -7   3      152.53      160.42      2.62 o 
  -1  -7   3        0.39        0.54      0.48 o 
   0  -7   3      112.91      114.81      2.15 o 
   1  -7   3      176.51      173.87      2.36 o 
   2  -7   3       15.55       15.70      0.77 o 
   3  -7   3      106.04      113.80      2.54 o 
   4  -7   3       45.79       45.06      1.72 o 
   5  -7   3        5.00        1.84      1.27 o 
   6  -7   3        9.17       10.35      1.85 o 
   7  -7   3       24.76       24.84      4.28 o 
 -11  -6   3        1.06        0.26      1.72 o 
 -10  -6   3        6.17        5.03      1.78 o 
  -9  -6   3       55.85       57.22      3.21 o 
  -8  -6   3        3.12        1.92      0.90 o 
  -7  -6   3      167.34      167.55      2.98 o 
  -6  -6   3        1.33        1.61      0.58 o 
  -5  -6   3       26.32       30.91      1.16 o 
  -4  -6   3       61.24       71.08      1.37 o 
  -3  -6   3        0.23        0.21      0.41 o 
  -2  -6   3       18.16       23.92      0.80 o 
  -1  -6   3      112.33      111.10      1.68 o 
   0  -6   3      148.49      148.19      2.42 o 
   1  -6   3        2.85        3.12      0.56 o 
   2  -6   3       41.96       46.95      1.14 o 
   3  -6   3       13.34       13.25      0.72 o 
   4  -6   3      142.03      144.72      2.82 o 
   5  -6   3       18.18       22.42      2.00 o 
   6  -6   3        2.86        2.32      1.37 o 
   7  -6   3        7.40        9.58      1.97 o 
 -11  -5   3       51.94       69.30      6.12 o 
 -10  -5   3        5.47        3.43      1.77 o 
  -9  -5   3       44.51       33.79      4.30 o 
  -8  -5   3       45.12       38.42      1.57 o 
  -7  -5   3       95.38       84.68      2.08 o 
  -6  -5   3        0.47        0.47      0.55 o 
  -5  -5   3      320.79      343.43      4.53 o 
  -4  -5   3       78.67       87.42      1.44 o 
  -3  -5   3       25.31       20.71      0.54 o 
  -2  -5   3      108.97      129.42      1.86 o 
  -1  -5   3        0.03        1.12      0.51 o 
   0  -5   3       18.81       17.04      0.54 o 
   1  -5   3       89.86       89.56      1.30 o 
   2  -5   3       10.06       11.79      0.82 o 
   3  -5   3        0.25       -0.36      0.43 o 
   4  -5   3        1.69        0.22      0.50 o 
   5  -5   3        5.15        4.32      0.80 o 
   6  -5   3       86.87       77.57      3.44 o 
   7  -5   3      207.19      209.66      6.29 o 
   8  -5   3       61.02       58.00      3.50 o 
 -11  -4   3        1.02        4.45      1.89 o 
 -10  -4   3       44.34       40.63      3.08 o 
  -9  -4   3        0.93        0.69      1.74 o 
  -8  -4   3      146.29      150.58      2.71 o 
  -7  -4   3      538.23      536.75      7.65 o 
  -6  -4   3      127.10      126.35      2.42 o 
  -5  -4   3        9.41       13.08      0.78 o 
  -4  -4   3      900.73      883.29     10.03 o 
  -3  -4   3     1430.15     1450.96     13.30 o 
  -2  -4   3       82.06       74.51      1.03 o 
  -1  -4   3     1123.12     1061.85      9.43 o 
   0  -4   3       58.31       61.51      1.00 o 
   1  -4   3      425.77      412.71      4.44 o 
   2  -4   3       82.57       90.11      1.42 o 
   3  -4   3      100.97      112.10      1.73 o 
   4  -4   3       23.04       19.38      1.00 o 
   5  -4   3       30.84       28.32      1.26 o 
   6  -4   3        1.50        0.68      1.01 o 
   7  -4   3      123.89      120.58      4.49 o 
   8  -4   3        5.47        6.06      1.77 o 
   9  -4   3       29.15       34.40      3.01 o 
 -11  -3   3        6.67        1.32      1.94 o 
 -10  -3   3       39.33       35.99      3.07 o 
  -9  -3   3      183.11      170.11      4.29 o 
  -8  -3   3        6.50        7.14      0.99 o 
  -7  -3   3      138.71      131.61      2.24 o 
  -6  -3   3        0.31        0.24      0.41 o 
  -5  -3   3      154.74      152.21      2.37 o 
  -4  -3   3       72.97       78.10      1.34 o 
  -3  -3   3       35.82       38.77      0.92 o 
  -2  -3   3       56.04       46.75      0.88 o 
  -1  -3   3       70.65       71.51      0.94 o 
   0  -3   3        3.99        5.03      0.35 o 
   1  -3   3        0.07        0.07      0.29 o 
   2  -3   3      116.82      127.76      1.79 o 
   3  -3   3     1198.22     1237.54     13.01 o 
   4  -3   3       13.48       15.36      0.77 o 
   5  -3   3        0.57        1.00      0.50 o 
   6  -3   3      127.19      119.10      2.52 o 
   7  -3   3        4.11        3.64      1.23 o 
   8  -3   3      156.77      154.27      4.62 o 
   9  -3   3      120.09      129.88      5.13 o 
 -11  -2   3       14.59       10.66      3.68 o 
 -10  -2   3       91.85       85.06      3.38 o 
  -9  -2   3       17.33       16.29      1.42 o 
  -8  -2   3        8.96        9.84      0.99 o 
  -7  -2   3       28.47       29.70      1.06 o 
  -6  -2   3      242.26      263.06      3.52 o 
  -5  -2   3       69.33       67.29      1.34 o 
  -4  -2   3      406.15      411.19      4.40 o 
  -3  -2   3     4116.92     4154.26     36.53 o 
  -2  -2   3     1535.82     1555.67     12.75 o 
  -1  -2   3     2123.18     2101.11     16.46 o 
   0  -2   3       66.64       53.58      0.79 o 
   1  -2   3       42.66       55.34      1.38 o 
   2  -2   3      254.26      271.06      3.09 o 
   3  -2   3      117.92      119.22      1.78 o 
   4  -2   3     1146.61     1265.40     14.22 o 
   5  -2   3        9.37       11.52      0.81 o 
   6  -2   3        4.04        3.22      0.75 o 
   7  -2   3      148.56      149.38      4.15 o 
   8  -2   3        0.40        0.05      1.21 o 
   9  -2   3       43.53       50.64      2.82 o 
  10  -2   3       20.39       23.84      3.30 o 
 -11  -1   3        7.10        6.65      3.92 o 
 -10  -1   3        2.09        2.77      1.74 o 
  -9  -1   3      141.90      140.04      3.61 o 
  -8  -1   3      118.86      120.62      2.61 o 
  -7  -1   3       55.06       57.85      1.50 o 
  -6  -1   3      241.67      257.05      3.71 o 
  -5  -1   3     1125.03     1160.48     11.47 o 
  -4  -1   3       88.85       94.70      1.56 o 
  -3  -1   3      859.28      839.99      8.11 o 
  -2  -1   3      318.13      336.03      3.07 o 
  -1  -1   3        8.02        7.23      0.33 o 
   0  -1   3     1988.26     1857.68     16.50 o 
   1  -1   3      191.16      181.19      2.44 o 
   2  -1   3       26.41       25.37      0.72 o 
   3  -1   3     2355.39     2357.97     22.26 o 
   4  -1   3      468.50      473.75      5.51 o 
   5  -1   3       46.88       39.44      1.22 o 
   6  -1   3        8.20        8.29      0.79 o 
   7  -1   3      147.63      162.74      3.73 o 
   8  -1   3      259.80      275.79      6.27 o 
   9  -1   3       88.45       82.71      3.99 o 
  10  -1   3       28.31       28.00      2.81 o 
 -11   0   3       23.10       31.81      3.23 o 
 -10   0   3        0.02       -0.98      1.66 o 
  -9   0   3       40.64       43.97      3.05 o 
  -8   0   3       73.26       64.90      2.20 o 
  -7   0   3       22.12       24.71      1.23 o 
  -6   0   3       73.58       74.85      1.62 o 
  -5   0   3      271.76      301.63      4.06 o 
  -4   0   3       83.78       80.02      1.35 o 
  -3   0   3        5.68        4.88      0.38 o 
  -2   0   3      309.61      302.95      2.85 o 
  -1   0   3        9.35        9.32      0.51 o 
   0   0   3     4224.81     4137.98     38.55 o 
   1   0   3       25.26       19.36      0.48 o 
   2   0   3       93.92       93.68      1.28 o 
   3   0   3     1203.19     1256.79     11.07 o 
   4   0   3     1045.60     1155.63     11.12 o 
   5   0   3      533.89      538.86      5.92 o 
   6   0   3      523.70      519.07      6.25 o 
   7   0   3        8.94        9.32      1.00 o 
   8   0   3      439.69      432.61      6.76 o 
   9   0   3       47.26       43.06      2.50 o 
  10   0   3       45.28       50.36      5.44 o 
  11   0   3        0.05        3.68      2.06 o 
 -10   1   3        1.83        1.15      1.84 o 
  -9   1   3        0.05        0.22      1.72 o 
  -8   1   3       40.23       44.06      2.91 o 
  -7   1   3       37.81       41.11      1.54 o 
  -6   1   3        0.44        0.36      0.61 o 
  -5   1   3      794.02      830.50      8.13 o 
  -4   1   3      377.32      422.01      4.05 o 
  -3   1   3      166.56      160.52      1.92 o 
  -2   1   3      644.42      620.01      7.45 o 
  -1   1   3     1029.67      997.94      9.58 o 
   0   1   3     4299.09     4155.56     36.57 o 
   1   1   3       42.09       35.47      0.69 o 
   2   1   3      133.88      131.89      1.55 o 
   3   1   3      919.80      896.53      7.72 o 
   4   1   3        8.99        8.12      0.45 o 
   5   1   3     1971.97     2124.78     19.82 o 
   6   1   3      110.47       97.73      1.95 o 
   7   1   3       14.52       16.76      1.08 o 
   8   1   3       56.80       56.54      2.03 o 
   9   1   3        1.93        2.72      1.25 o 
  10   1   3      190.32      192.92      8.50 o 
  11   1   3       47.71       50.72      3.43 o 
 -10   2   3        1.67        0.76      2.04 o 
  -9   2   3        0.98        0.67      1.69 o 
  -8   2   3       19.70       17.31      1.93 o 
  -7   2   3       33.52       33.17      2.17 o 
  -6   2   3        0.02       -0.33      0.56 o 
  -5   2   3      456.87      492.74      5.82 o 
  -4   2   3      710.88      730.22      8.33 o 
  -3   2   3      314.89      341.00      4.02 o 
  -2   2   3     1178.59     1184.39     12.79 o 
  -1   2   3     4293.82     4095.30     51.17 o 
   0   2   3       36.53       35.93      0.87 o 
   1   2   3     1560.52     1528.43     14.52 o 
   2   2   3        0.19        0.03      0.22 o 
   3   2   3      204.51      184.87      2.18 o 
   4   2   3     1247.43     1224.33     10.54 o 
   5   2   3       78.59       83.94      1.51 o 
   6   2   3       76.46       65.89      1.46 o 
   7   2   3       16.00       15.18      0.88 o 
   8   2   3      156.61      143.99      2.92 o 
   9   2   3      103.10      102.90      3.09 o 
  10   2   3       22.97       28.98      2.20 o 
  11   2   3        7.19        7.43      1.98 o 
  -9   3   3        3.11        4.87      2.13 o 
  -8   3   3        1.16       -0.46      1.29 o 
  -7   3   3       96.95      103.36      3.56 o 
  -6   3   3       71.17       74.43      1.88 o 
  -5   3   3        4.20        7.00      0.70 o 
  -4   3   3      300.18      307.70      3.77 o 
  -3   3   3      225.05      227.62      3.36 o 
  -2   3   3        1.56        0.76      0.35 o 
  -1   3   3      286.57      293.81      3.47 o 
   0   3   3       35.87       33.21      0.79 o 
   1   3   3      850.11      811.65      8.45 o 
   2   3   3      329.04      320.31      3.66 o 
   3   3   3      170.28      183.31      2.17 o 
   4   3   3        4.29        6.48      0.48 o 
   5   3   3      887.66      970.53     10.01 o 
   6   3   3        1.09        2.30      0.51 o 
   7   3   3        8.57        9.95      0.78 o 
   8   3   3        6.73        6.97      0.85 o 
   9   3   3      147.31      156.61      3.54 o 
  10   3   3       22.23       20.02      1.72 o 
  11   3   3       71.87       76.05      5.16 o 
  -9   4   3        8.42        9.92      3.60 o 
  -8   4   3        9.79        9.57      1.85 o 
  -7   4   3       37.42       40.43      3.15 o 
  -6   4   3        3.27        3.85      1.21 o 
  -5   4   3        2.43        1.60      0.66 o 
  -4   4   3      431.58      462.47      6.71 o 
  -3   4   3      108.59      115.48      1.85 o 
  -2   4   3        0.83        1.53      0.42 o 
  -1   4   3      949.23      892.74     10.78 o 
   0   4   3     3113.61     3134.92     33.01 o 
   1   4   3      656.04      675.81      7.06 o 
   2   4   3      202.01      171.94      2.21 o 
   3   4   3       23.61       28.08      0.79 o 
   4   4   3      225.68      212.32      2.67 o 
   5   4   3      220.03      238.30      2.90 o 
   6   4   3       16.48       18.33      0.78 o 
   7   4   3        2.74        2.82      0.60 o 
   8   4   3       98.77      110.03      2.28 o 
   9   4   3       13.65       13.50      1.41 o 
  10   4   3       21.09       13.21      1.52 o 
  11   4   3       13.57       13.27      2.07 o 
  -8   5   3        0.05       -1.58      1.58 o 
  -7   5   3        4.63        3.53      1.78 o 
  -6   5   3       40.34       39.27      2.33 o 
  -5   5   3       17.45       18.19      1.45 o 
  -4   5   3       31.82       28.61      1.10 o 
  -3   5   3      813.20      816.86      8.95 o 
  -2   5   3      622.08      644.86      8.45 o 
  -1   5   3     1620.67     1650.88     23.38 o 
   0   5   3      462.60      451.34      6.13 o 
   1   5   3     5854.18     5940.21     67.30 o 
   2   5   3      589.22      633.69      7.31 o 
   3   5   3       14.88       11.05      0.58 o 
   4   5   3       20.38       16.72      0.83 o 
   5   5   3      427.07      400.01      4.58 o 
   6   5   3       62.64       57.67      1.50 o 
   7   5   3       63.38       70.46      1.77 o 
   8   5   3       56.56       48.35      1.92 o 
   9   5   3       10.77        8.45      1.21 o 
  10   5   3        2.82        3.55      1.45 o 
  11   5   3        3.36        5.63      1.95 o 
  -8   6   3        0.04       -1.43      1.81 o 
  -7   6   3        0.00       -1.61      1.61 o 
  -6   6   3       51.52       48.22      4.28 o 
  -5   6   3       15.89       15.08      1.65 o 
  -4   6   3       34.04       34.45      1.72 o 
  -3   6   3      491.54      489.14      6.92 o 
  -2   6   3       25.36       24.98      1.06 o 
  -1   6   3     1088.79     1076.79     12.24 o 
   0   6   3       16.65       26.54      0.96 o 
   1   6   3      492.82      470.38      6.01 o 
   2   6   3       45.10       37.93      0.99 o 
   3   6   3        8.01        6.64      0.53 o 
   4   6   3     1707.33     1802.20     18.77 o 
   5   6   3      213.68      208.04      2.93 o 
   6   6   3       57.29       65.50      1.56 o 
   7   6   3       16.98       17.49      1.09 o 
   8   6   3       20.90       17.15      1.20 o 
   9   6   3       96.93      101.92      3.27 o 
  10   6   3       19.92       19.92      1.77 o 
  11   6   3       22.37       22.78      2.63 o 
  -7   7   3        8.86        9.50      2.26 o 
  -6   7   3       55.99       54.18      4.38 o 
  -5   7   3       76.16       78.77      3.71 o 
  -4   7   3       15.48       16.03      1.63 o 
  -3   7   3       76.19       80.04      2.22 o 
  -2   7   3      145.82      155.46      2.58 o 
  -1   7   3      235.50      244.16      3.84 o 
   0   7   3      136.25      132.13      2.39 o 
   1   7   3        1.62        0.28      0.44 o 
   2   7   3        2.56        2.28      0.46 o 
   3   7   3       17.80       14.36      0.61 o 
   4   7   3      315.33      348.84      4.69 o 
   5   7   3      311.19      332.55      4.65 o 
   6   7   3       20.99       23.96      1.01 o 
   7   7   3       99.80      107.48      2.10 o 
   8   7   3       11.52       11.78      1.00 o 
   9   7   3       78.58       81.18      2.94 o 
  10   7   3       38.31       36.52      2.80 o 
  11   7   3        0.91       -1.51      1.64 o 
  -6   8   3        0.01        0.30      1.70 o 
  -5   8   3        4.80        8.31      1.91 o 
  -4   8   3        9.55        9.54      1.85 o 
  -3   8   3        2.22        0.00      1.00 o 
  -2   8   3       84.85       83.79      2.34 o 
  -1   8   3        7.00        8.77      0.80 o 
   0   8   3        0.45       -0.09      0.47 o 
   1   8   3       93.70      103.17      1.81 o 
   2   8   3       26.44       26.52      0.87 o 
   3   8   3       22.26       23.83      0.80 o 
   4   8   3        5.52        5.12      0.62 o 
   5   8   3       59.49       62.02      1.50 o 
   6   8   3      104.23      110.98      2.22 o 
   7   8   3        1.00       -0.18      0.71 o 
   8   8   3        5.85        2.89      1.10 o 
   9   8   3       43.09       45.98      2.28 o 
  10   8   3        9.32        9.58      1.98 o 
  11   8   3        6.69        7.59      2.43 o 
  -5   9   3        0.00       -1.32      1.45 o 
  -4   9   3       65.14       68.63      3.44 o 
  -3   9   3       21.89       23.97      2.13 o 
  -2   9   3        0.02       -0.18      0.97 o 
  -1   9   3        0.23        0.90      0.75 o 
   0   9   3       56.28       68.28      1.79 o 
   1   9   3        1.67        1.06      0.52 o 
   2   9   3        0.39        1.33      0.67 o 
   3   9   3       17.08       19.99      1.11 o 
   4   9   3       23.88       25.03      1.24 o 
   5   9   3      139.88      133.72      2.64 o 
   6   9   3        8.97        8.63      0.84 o 
   7   9   3        1.85        0.91      0.81 o 
   8   9   3       69.72       69.14      2.02 o 
   9   9   3       43.37       44.14      4.14 o 
  10   9   3       16.71       13.16      2.24 o 
  11   9   3       12.79       18.09      3.13 o 
  -4  10   3       10.84       12.89      2.04 o 
  -3  10   3        6.29        5.84      1.59 o 
  -2  10   3        3.82        3.11      0.85 o 
  -1  10   3        9.98        9.24      0.85 o 
   0  10   3        3.70        2.13      0.82 o 
   1  10   3        8.73        4.84      1.37 o 
   2  10   3       13.78       11.97      1.27 o 
   3  10   3       27.17       30.86      1.66 o 
   4  10   3       29.78       26.23      1.57 o 
   5  10   3       60.34       55.91      2.33 o 
   6  10   3      150.66      155.76      4.13 o 
   7  10   3      209.94      211.77      4.15 o 
   8  10   3       52.84       60.11      2.10 o 
   9  10   3       10.20       10.32      2.04 o 
  10  10   3        8.65        7.24      1.96 o 
  -3  11   3        9.45        6.45      1.64 o 
  -2  11   3        4.46        4.26      1.30 o 
  -1  11   3        0.17       -0.77      0.77 o 
   0  11   3        9.36        9.96      1.52 o 
   1  11   3       73.96       69.11      2.79 o 
   2  11   3       76.41       68.38      2.63 o 
   3  11   3       11.97       12.35      1.52 o 
   4  11   3        1.58        0.69      1.27 o 
   5  11   3       48.37       50.91      3.67 o 
   6  11   3       37.42       46.90      2.37 o 
   7  11   3        8.63       11.37      1.75 o 
   8  11   3        3.46        3.17      1.35 o 
   9  11   3       18.18       17.64      1.37 o 
  10  11   3        2.71        4.58      3.28 o 
  -1  12   3        7.42       12.99      3.51 o 
   0  12   3        0.28        1.16      1.24 o 
   1  12   3        2.51        2.75      1.26 o 
   2  12   3        4.20        1.85      1.13 o 
   3  12   3        0.19        2.42      1.71 o 
   4  12   3        9.07       13.36      1.38 o 
   5  12   3        2.02        2.48      1.13 o 
   6  12   3       58.41       62.70      2.68 o 
   7  12   3        9.16        4.22      1.60 o 
   8  12   3        4.18        3.18      1.35 o 
   9  12   3        2.38       -0.54      2.31 o 
   1  13   3       22.35       21.55      2.03 o 
   2  13   3        9.75       15.57      1.95 o 
   3  13   3        0.86        2.72      1.12 o 
   4  13   3        0.15        1.74      1.12 o 
   5  13   3        4.80        4.61      2.64 o 
   6  13   3        0.41        2.49      1.51 o 
   7  13   3       16.06       17.36      2.01 o 
  -6 -12   4       12.14       12.48      2.37 o 
  -2 -12   4        2.34        1.34      0.93 o 
  -1 -12   4        0.45        2.03      1.19 o 
  -8 -11   4        5.89        6.55      2.46 o 
  -7 -11   4        7.70        6.16      1.32 o 
  -6 -11   4       13.87       14.48      1.39 o 
  -5 -11   4        6.89        5.68      0.97 o 
  -4 -11   4        1.02        0.70      1.33 o 
  -3 -11   4        4.04        6.46      1.15 o 
  -2 -11   4        1.57        0.98      0.87 o 
  -1 -11   4        4.76        4.63      1.20 o 
   0 -11   4       26.73       26.32      2.03 o 
   1 -11   4       83.29       81.15      3.74 o 
  -9 -10   4       13.39       17.05      2.86 o 
  -8 -10   4       27.91       25.18      2.14 o 
  -7 -10   4        8.50        8.49      1.36 o 
  -6 -10   4       31.52       34.35      2.72 o 
  -5 -10   4       10.24        9.60      1.09 o 
  -4 -10   4       84.63       76.27      2.21 o 
  -3 -10   4       17.56       17.40      1.08 o 
  -2 -10   4        3.63        1.96      0.83 o 
  -1 -10   4        1.11        1.35      0.95 o 
   0 -10   4       30.93       27.21      1.94 o 
   1 -10   4       12.56       17.55      1.88 o 
   2 -10   4       20.23       23.75      2.32 o 
   3 -10   4       20.06       14.17      2.92 o 
 -10  -9   4        2.64        0.66      1.46 o 
  -9  -9   4        8.95        4.26      1.12 o 
  -8  -9   4        2.94        2.25      1.26 o 
  -7  -9   4       41.69       40.85      2.17 o 
  -6  -9   4        0.62        1.05      1.70 o 
  -5  -9   4       15.43       11.77      1.04 o 
  -4  -9   4       45.68       46.23      1.55 o 
  -3  -9   4      156.81      154.70      3.02 o 
  -2  -9   4       21.74       20.43      1.30 o 
  -1  -9   4        0.02       -0.76      0.76 o 
   0  -9   4       13.33       10.89      1.20 o 
   1  -9   4      170.95      179.20      4.00 o 
   2  -9   4       42.97       47.48      2.52 o 
   3  -9   4       48.05       47.47      1.96 o 
   4  -9   4       12.24       11.54      1.70 o 
 -10  -8   4        2.03        2.52      1.66 o 
  -9  -8   4       11.08        9.55      2.21 o 
  -8  -8   4        3.70        1.35      0.85 o 
  -7  -8   4       74.29       74.15      1.88 o 
  -6  -8   4        6.94        6.63      1.20 o 
  -5  -8   4      190.95      201.59      3.33 o 
  -4  -8   4      106.65      108.79      2.90 o 
  -3  -8   4       38.70       38.47      1.70 o 
  -2  -8   4      123.04      120.24      2.35 o 
  -1  -8   4        0.86        1.86      0.82 o 
   0  -8   4       15.71       18.05      1.44 o 
   1  -8   4       66.34       73.99      2.62 o 
   2  -8   4      104.67      110.70      2.23 o 
   3  -8   4        3.30        3.96      1.00 o 
   4  -8   4        1.91       -0.20      1.19 o 
   5  -8   4       78.24       79.12      7.12 o 
 -11  -7   4        0.59        0.00      1.76 o 
 -10  -7   4       30.81       40.11      2.91 o 
  -9  -7   4       18.73       17.20      1.93 o 
  -8  -7   4       21.87       21.73      1.37 o 
  -7  -7   4       13.88       11.84      1.38 o 
  -6  -7   4       19.11       23.02      1.07 o 
  -5  -7   4       23.73       23.54      1.04 o 
  -4  -7   4       28.08       30.43      1.14 o 
  -3  -7   4      243.96      237.81      3.65 o 
  -2  -7   4       39.22       38.14      1.37 o 
  -1  -7   4       69.59       72.46      1.72 o 
   0  -7   4        6.47        6.42      0.63 o 
   1  -7   4      141.39      142.21      2.25 o 
   2  -7   4        0.00       -0.59      0.59 o 
   3  -7   4        1.10       -0.15      0.64 o 
   4  -7   4        0.57        0.81      0.99 o 
   5  -7   4        4.31        2.19      1.41 o 
   6  -7   4        0.24        1.07      1.45 o 
 -11  -6   4        0.03        0.73      1.81 o 
 -10  -6   4        0.91        0.46      1.62 o 
  -9  -6   4        0.01       -0.58      1.33 o 
  -8  -6   4       20.61       23.87      1.42 o 
  -7  -6   4       21.19       19.45      1.47 o 
  -6  -6   4       65.40       69.78      1.73 o 
  -5  -6   4        2.68        1.76      0.53 o 
  -4  -6   4       57.46       56.45      1.05 o 
  -3  -6   4      206.32      202.10      2.88 o 
  -2  -6   4        7.57        8.81      0.57 o 
  -1  -6   4        1.53        1.13      0.50 o 
   0  -6   4       90.23       83.52      1.35 o 
   1  -6   4       71.27       71.06      1.29 o 
   2  -6   4       82.69       78.85      1.63 o 
   3  -6   4       22.40       20.54      0.96 o 
   4  -6   4        4.85        6.79      0.83 o 
   5  -6   4       27.95       30.29      2.23 o 
   6  -6   4       27.56       28.72      2.39 o 
   7  -6   4       34.14       30.15      2.65 o 
 -11  -5   4        1.35        1.88      2.00 o 
 -10  -5   4        0.99       -1.34      1.57 o 
  -9  -5   4        4.05        2.70      1.48 o 
  -8  -5   4       21.24       18.13      1.55 o 
  -7  -5   4       32.71       36.67      1.44 o 
  -6  -5   4      454.13      482.79      6.30 o 
  -5  -5   4       26.28       27.98      1.05 o 
  -4  -5   4      325.09      312.27      3.83 o 
  -3  -5   4        5.56        5.21      0.41 o 
  -2  -5   4       27.66       26.84      0.65 o 
  -1  -5   4        3.43        4.94      0.41 o 
   0  -5   4       34.14       37.08      0.85 o 
   1  -5   4      342.59      348.23      3.98 o 
   2  -5   4        0.23       -0.01      0.40 o 
   3  -5   4      145.98      156.72      2.55 o 
   4  -5   4      428.33      422.47      5.30 o 
   5  -5   4       99.14      101.48      2.56 o 
   6  -5   4       14.90       13.03      1.98 o 
   7  -5   4       40.39       43.78      2.87 o 
   8  -5   4        6.97        8.59      2.42 o 
 -11  -4   4        0.03       -0.73      1.82 o 
 -10  -4   4       40.56       33.75      3.38 o 
  -9  -4   4       24.41       23.55      2.13 o 
  -8  -4   4      143.46      144.41      3.09 o 
  -7  -4   4       20.98       23.55      1.72 o 
  -6  -4   4       18.48       18.20      1.27 o 
  -5  -4   4      936.13      968.41     11.19 o 
  -4  -4   4       76.96       88.33      1.57 o 
  -3  -4   4      532.38      534.87      5.59 o 
  -2  -4   4      948.59     1025.60      9.59 o 
  -1  -4   4      285.94      260.19      2.83 o 
   0  -4   4      297.02      289.99      3.18 o 
   1  -4   4      246.29      255.19      3.05 o 
   2  -4   4     1338.00     1477.29     13.71 o 
   3  -4   4      196.52      215.82      3.13 o 
   4  -4   4       13.99       11.00      0.95 o 
   5  -4   4      116.84      112.67      2.45 o 
   6  -4   4       44.89       40.99      2.94 o 
   7  -4   4       36.79       39.99      2.72 o 
   8  -4   4       58.44       55.95      3.35 o 
   9  -4   4        1.61       -0.72      2.73 o 
 -11  -3   4       30.09       23.99      8.09 o 
 -10  -3   4       11.11        8.54      2.30 o 
  -9  -3   4        1.64        3.99      1.17 o 
  -8  -3   4       39.38       48.20      1.68 o 
  -7  -3   4      190.10      186.78      2.84 o 
  -6  -3   4       30.60       32.24      1.07 o 
  -5  -3   4      110.66      103.65      1.70 o 
  -4  -3   4      282.32      280.94      3.04 o 
  -3  -3   4      766.42      784.70      8.20 o 
  -2  -3   4     3368.30     3431.69     30.60 o 
  -1  -3   4      191.40      203.14      2.32 o 
   0  -3   4      860.90      875.74      8.67 o 
   1  -3   4        0.04       -0.26      0.33 o 
   2  -3   4      112.18      120.13      1.79 o 
   3  -3   4      411.07      459.17      5.40 o 
   4  -3   4      354.77      358.12      4.32 o 
   5  -3   4       29.27       27.98      1.20 o 
   6  -3   4       12.73       10.38      1.15 o 
   7  -3   4       40.68       42.57      2.38 o 
   8  -3   4       22.75       25.63      2.49 o 
   9  -3   4       33.05       35.01      2.95 o 
 -11  -2   4        0.02       -0.13      2.81 o 
 -10  -2   4       11.29       10.18      1.93 o 
  -9  -2   4       91.12       83.07      2.84 o 
  -8  -2   4        2.38        0.80      0.84 o 
  -7  -2   4      134.38      141.54      2.34 o 
  -6  -2   4      259.58      255.15      3.61 o 
  -5  -2   4       76.94       65.89      1.45 o 
  -4  -2   4     4281.17     4398.08     41.05 o 
  -3  -2   4       28.99       30.05      0.89 o 
  -2  -2   4      484.27      498.24      4.86 o 
  -1  -2   4     1736.56     1756.22     15.69 o 
   0  -2   4        9.63        5.94      0.37 o 
   1  -2   4      371.88      362.54      4.16 o 
   2  -2   4        6.80        7.40      0.47 o 
   3  -2   4        8.44       12.62      0.60 o 
   4  -2   4       90.72      110.52      2.11 o 
   5  -2   4      466.08      488.56      5.62 o 
   6  -2   4        2.78        4.00      0.80 o 
   7  -2   4       84.54       82.82      3.11 o 
   8  -2   4       24.27       25.92      2.08 o 
   9  -2   4      121.52      130.38      4.40 o 
  10  -2   4        0.00       -0.95      2.05 o 
 -11  -1   4       15.80        8.11      4.16 o 
 -10  -1   4        0.01        2.55      1.74 o 
  -9  -1   4       89.84       92.62      3.02 o 
  -8  -1   4        0.11       -0.21      0.83 o 
  -7  -1   4       23.67       27.03      1.10 o 
  -6  -1   4       13.78       15.69      0.83 o 
  -5  -1   4      182.57      187.85      3.18 o 
  -4  -1   4      122.12      137.15      3.59 o 
  -3  -1   4      658.42      699.37      6.77 o 
  -2  -1   4      176.64      204.52      3.05 o 
  -1  -1   4       13.51       17.81      0.51 o 
   0  -1   4       10.15       11.60      0.46 o 
   1  -1   4       41.31       35.55      1.03 o 
   2  -1   4      861.92      888.24     10.25 o 
   3  -1   4      203.98      202.21      2.77 o 
   4  -1   4       28.07       33.43      1.01 o 
   5  -1   4       85.25       87.63      2.19 o 
   6  -1   4       32.49       31.61      1.16 o 
   7  -1   4       12.19       13.30      1.14 o 
   8  -1   4      189.06      179.30      4.83 o 
   9  -1   4       33.78       30.19      2.70 o 
  10  -1   4       16.83       14.25      2.40 o 
 -10   0   4        4.87        4.39      2.00 o 
  -9   0   4       31.85       38.61      2.90 o 
  -8   0   4       19.53       16.69      1.46 o 
  -7   0   4        3.71        3.11      0.77 o 
  -6   0   4        0.53        1.06      0.56 o 
  -5   0   4       33.31       38.41      1.23 o 
  -4   0   4       23.44       20.52      0.79 o 
  -3   0   4       30.64       26.39      0.74 o 
  -2   0   4      350.66      352.64      3.49 o 
  -1   0   4        8.95       12.91      0.48 o 
   0   0   4        0.00       -0.13      0.22 o 
   1   0   4       58.33       43.24      0.79 o 
   2   0   4     2094.74     2104.02     18.15 o 
   3   0   4      533.65      521.18      5.70 o 
   4   0   4      293.38      308.10      3.50 o 
   5   0   4       59.92       65.24      1.57 o 
   6   0   4        5.98        5.18      0.65 o 
   7   0   4      316.86      312.66      5.07 o 
   8   0   4      208.17      210.78      4.10 o 
   9   0   4        0.01        1.49      1.61 o 
  10   0   4      100.97      109.27      4.77 o 
 -10   1   4        2.47        1.09      1.85 o 
  -9   1   4        0.58        0.12      1.57 o 
  -8   1   4        8.91        6.20      1.33 o 
  -7   1   4       11.78        9.92      1.18 o 
  -6   1   4        1.15        1.92      0.66 o 
  -5   1   4      121.37      120.60      2.32 o 
  -4   1   4      127.00      155.73      2.30 o 
  -3   1   4     1267.82     1280.13     15.92 o 
  -2   1   4      870.89      850.05      7.97 o 
  -1   1   4     3636.17     3683.36     32.56 o 
   0   1   4        1.60        0.29      0.27 o 
   1   1   4      479.96      475.13      4.66 o 
   2   1   4       52.89       60.64      1.01 o 
   3   1   4      676.89      724.33      6.42 o 
   4   1   4      210.40      247.09      2.78 o 
   5   1   4       54.04       56.64      1.28 o 
   6   1   4        1.60       -0.59      0.59 o 
   7   1   4       36.39       39.90      1.44 o 
   8   1   4      430.53      411.67      6.44 o 
   9   1   4        2.56        0.88      1.47 o 
  10   1   4        2.17       -0.25      1.60 o 
  11   1   4       46.70       48.36      3.48 o 
 -10   2   4        8.42        9.74      2.46 o 
  -9   2   4       95.49       96.35      4.49 o 
  -8   2   4        0.67        0.60      1.10 o 
  -7   2   4        0.08       -0.83      0.83 o 
  -6   2   4      104.34       99.50      2.29 o 
  -5   2   4       97.51      106.94      2.09 o 
  -4   2   4      102.65      104.45      1.84 o 
  -3   2   4      585.26      593.39      6.69 o 
  -2   2   4        0.19        0.36      0.32 o 
  -1   2   4      312.52      332.22      3.50 o 
   0   2   4     1554.65     1579.25     14.29 o 
   1   2   4       42.19       44.26      0.85 o 
   2   2   4       10.07       14.84      0.65 o 
   3   2   4      265.43      264.25      2.82 o 
   4   2   4      279.65      309.73      3.64 o 
   5   2   4       92.67       73.42      1.58 o 
   6   2   4       96.91      104.26      1.79 o 
   7   2   4        2.69        2.81      0.64 o 
   8   2   4       35.71       34.92      1.61 o 
   9   2   4       93.28       97.59      2.99 o 
  10   2   4       23.93       21.15      4.30 o 
  11   2   4        0.05        1.47      1.77 o 
  -9   3   4       12.12        7.35      3.38 o 
  -8   3   4       20.35       19.35      2.71 o 
  -7   3   4       75.27       69.32      2.80 o 
  -6   3   4        0.12       -0.26      0.72 o 
  -5   3   4       16.77       16.17      0.90 o 
  -4   3   4       20.10       22.40      1.17 o 
  -3   3   4       58.52       66.40      1.45 o 
  -2   3   4       26.32       17.40      0.85 o 
  -1   3   4       22.39       21.22      0.79 o 
   0   3   4      679.82      651.80     10.03 o 
   1   3   4      348.93      316.02      4.10 o 
   2   3   4      248.63      233.80      3.01 o 
   3   3   4     2588.87     2602.24     25.07 o 
   4   3   4      156.94      155.69      3.79 o 
   5   3   4      542.57      556.12      6.03 o 
   6   3   4        1.02        1.06      0.50 o 
   7   3   4       74.36       82.02      1.87 o 
   8   3   4        1.02       -0.04      0.72 o 
   9   3   4       81.43       87.32      2.80 o 
  10   3   4        1.24        0.80      1.23 o 
  11   3   4        4.15        3.04      1.79 o 
  -9   4   4        0.84        0.40      2.38 o 
  -8   4   4        2.23        0.81      1.47 o 
  -7   4   4       35.26       31.12      2.26 o 
  -6   4   4       38.48       35.06      1.84 o 
  -5   4   4       36.25       35.69      1.31 o 
  -4   4   4       56.52       59.41      1.44 o 
  -3   4   4       33.36       33.65      1.09 o 
  -2   4   4       71.38       67.08      1.55 o 
  -1   4   4      108.51      120.59      2.03 o 
   0   4   4        0.93        2.07      0.48 o 
   1   4   4      143.61      158.31      2.65 o 
   2   4   4      416.30      394.25      4.85 o 
   3   4   4      196.14      196.61      2.69 o 
   4   4   4     1693.06     1813.90     17.74 o 
   5   4   4      408.22      461.53      7.40 o 
   6   4   4        5.86        2.37      0.56 o 
   7   4   4       34.08       35.71      1.19 o 
   8   4   4       17.41       18.36      1.80 o 
   9   4   4       89.27       84.31      2.76 o 
  10   4   4       12.18        6.52      1.30 o 
  11   4   4        4.93        1.94      2.01 o 
  -8   5   4       21.65       24.96      3.08 o 
  -7   5   4        0.14       -0.45      1.51 o 
  -6   5   4      204.03      204.30      5.27 o 
  -5   5   4       73.53       70.54      2.48 o 
  -4   5   4       75.97       74.66      1.84 o 
  -3   5   4       92.61       88.38      1.70 o 
  -2   5   4       23.15       23.00      1.05 o 
  -1   5   4      128.99      146.78      2.57 o 
   0   5   4     2246.45     2298.55     24.55 o 
   1   5   4      852.69      855.83     10.44 o 
   2   5   4      267.40      233.12      3.41 o 
   3   5   4        0.77        0.59      0.42 o 
   4   5   4      185.94      201.40      2.79 o 
   5   5   4       33.78       31.70      1.06 o 
   6   5   4      159.51      159.60      2.58 o 
   7   5   4       49.68       50.71      1.69 o 
   8   5   4        3.52        2.94      0.71 o 
   9   5   4        0.07       -0.25      0.93 o 
  10   5   4       71.92       75.42      6.14 o 
  11   5   4        5.18        7.62      1.86 o 
  -8   6   4       11.39       12.57      3.00 o 
  -7   6   4       24.15       28.64      2.87 o 
  -6   6   4       64.52       68.18      3.60 o 
  -5   6   4      165.94      162.02      4.85 o 
  -4   6   4        4.58        3.46      0.78 o 
  -3   6   4       97.93       92.41      2.67 o 
  -2   6   4      142.84      151.02      2.88 o 
  -1   6   4        8.37        7.75      0.78 o 
   0   6   4      194.22      194.41      3.14 o 
   1   6   4       15.22       16.24      0.79 o 
   2   6   4        8.77       10.17      0.67 o 
   3   6   4        0.73        0.30      0.54 o 
   4   6   4       53.41       48.90      1.24 o 
   5   6   4        0.04        0.29      0.55 o 
   6   6   4      543.93      587.91      8.81 o 
   7   6   4      145.55      157.98      3.71 o 
   8   6   4       24.07       21.49      1.75 o 
   9   6   4        9.23        7.11      1.40 o 
  10   6   4       15.86       15.85      2.20 o 
  11   6   4       15.05       10.90      2.72 o 
  -7   7   4        0.11        0.51      1.78 o 
  -6   7   4        5.29        7.28      2.00 o 
  -5   7   4      166.09      167.44      5.42 o 
  -4   7   4        9.42        8.30      1.81 o 
  -3   7   4        6.55        5.99      0.78 o 
  -2   7   4        1.59        0.75      0.73 o 
  -1   7   4      132.42      127.50      2.55 o 
   0   7   4       91.02       87.75      1.93 o 
   1   7   4       42.82       53.48      1.53 o 
   2   7   4       39.13       32.64      1.22 o 
   3   7   4       21.25       27.30      1.00 o 
   4   7   4      618.93      673.06      7.87 o 
   5   7   4        0.06       -0.63      0.63 o 
   6   7   4      119.46      116.50      2.41 o 
   7   7   4        0.05       -0.40      0.67 o 
   8   7   4       33.45       33.79      1.66 o 
   9   7   4       21.56       19.99      1.89 o 
  10   7   4        1.65        2.86      1.56 o 
  11   7   4        2.04        1.41      1.75 o 
  -6   8   4        0.00        0.94      2.58 o 
  -5   8   4       21.44       26.94      2.58 o 
  -4   8   4      105.44      112.21      4.28 o 
  -3   8   4      115.19      125.68      4.49 o 
  -2   8   4       37.02       34.29      1.65 o 
  -1   8   4        1.08        0.72      0.68 o 
   0   8   4       32.39       36.29      1.31 o 
   1   8   4       12.09       13.59      0.81 o 
   2   8   4       79.74       84.79      1.77 o 
   3   8   4       67.91       70.45      1.58 o 
   4   8   4        4.10        3.11      0.58 o 
   5   8   4       21.67       21.89      1.02 o 
   6   8   4       41.06       45.56      1.51 o 
   7   8   4        0.18       -0.67      0.76 o 
   8   8   4        0.25       -0.89      0.89 o 
   9   8   4       27.09       23.94      1.74 o 
  10   8   4       24.41       19.36      3.17 o 
  11   8   4       30.06       37.61      3.55 o 
  -5   9   4        6.72        3.88      2.45 o 
  -4   9   4        2.61        2.00      1.52 o 
  -3   9   4        1.43        2.92      2.25 o 
  -2   9   4        1.60        1.92      0.94 o 
  -1   9   4        3.28        2.39      0.85 o 
   0   9   4        1.56        1.86      0.75 o 
   1   9   4       31.36       31.35      1.28 o 
   2   9   4       61.50       67.98      1.56 o 
   3   9   4        4.90        4.23      0.51 o 
   4   9   4       18.09       18.30      0.85 o 
   5   9   4       37.89       41.78      1.46 o 
   6   9   4      163.07      158.75      3.14 o 
   7   9   4       84.66       81.63      2.56 o 
   8   9   4       10.21        8.80      1.43 o 
   9   9   4       39.85       41.32      2.38 o 
  10   9   4        1.96        3.63      3.31 o 
  11   9   4        0.66       -1.79      1.79 o 
  -4  10   4        4.80        6.61      1.84 o 
  -3  10   4        5.70        1.75      1.51 o 
  -2  10   4        0.61        2.79      1.28 o 
  -1  10   4       20.07       16.25      1.24 o 
   0  10   4        7.62        7.38      0.89 o 
   1  10   4        0.00       -0.05      0.59 o 
   2  10   4        1.56        1.41      1.04 o 
   3  10   4       52.42       54.54      2.96 o 
   4  10   4       88.77       71.21      2.69 o 
   5  10   4       27.11       22.25      1.72 o 
   6  10   4        5.01        4.92      0.79 o 
   7  10   4      264.64      275.17      4.67 o 
   8  10   4       20.36       21.08      1.35 o 
   9  10   4        1.18       -0.52      1.30 o 
  10  10   4        0.40        3.04      1.80 o 
  -3  11   4       11.67       13.76      2.35 o 
  -2  11   4        2.68        3.14      1.40 o 
  -1  11   4       10.30        7.56      1.04 o 
   0  11   4       32.42       28.02      1.48 o 
   1  11   4       13.88       17.32      1.70 o 
   2  11   4       18.58       16.32      1.75 o 
   3  11   4       22.52       18.41      1.59 o 
   4  11   4       46.64       46.36      2.31 o 
   5  11   4       12.11       10.22      1.43 o 
   6  11   4        6.16        8.29      1.41 o 
   7  11   4        0.00       -0.39      1.25 o 
   8  11   4        8.61        8.12      1.01 o 
   9  11   4       17.28       20.97      1.85 o 
  -1  12   4        1.59        2.11      1.91 o 
   0  12   4        6.27        6.72      1.60 o 
   1  12   4        8.79        5.86      1.46 o 
   2  12   4       16.26       18.33      1.74 o 
   3  12   4        6.78        5.79      1.32 o 
   4  12   4        0.10       -0.62      1.10 o 
   5  12   4        0.66       -0.97      1.45 o 
   6  12   4       47.38       47.48      3.58 o 
   7  12   4        0.31       -0.10      1.81 o 
   8  12   4        1.03        3.05      2.33 o 
   2  13   4        1.18       -0.06      1.88 o 
   3  13   4        1.29        1.97      1.75 o 
   4  13   4        2.94        4.99      2.90 o 
   5  13   4        7.35        6.96      2.37 o 
   6  13   4       21.38       22.81      3.03 o 
   7  13   4        4.01        3.46      2.73 o 
  -5 -12   5        0.84        1.18      0.95 o 
  -4 -12   5       19.41       22.74      1.99 o 
  -3 -12   5        0.36       -0.21      0.87 o 
  -7 -11   5        0.18       -0.19      1.12 o 
  -6 -11   5        1.04        1.65      0.99 o 
  -5 -11   5        0.26        0.56      0.89 o 
  -4 -11   5        1.54        3.29      0.89 o 
  -3 -11   5       28.79       27.75      1.52 o 
  -2 -11   5        5.27        5.05      1.08 o 
  -1 -11   5       30.10       33.03      2.07 o 
   0 -11   5       13.92       19.52      3.32 o 
   1 -11   5       14.11       13.76      2.03 o 
  -9 -10   5        1.89        0.52      2.05 o 
  -8 -10   5       42.05       43.70      2.50 o 
  -7 -10   5        3.80        3.81      1.28 o 
  -6 -10   5        1.25        0.53      1.01 o 
  -5 -10   5        2.57        1.42      0.97 o 
  -4 -10   5        4.91        6.10      1.33 o 
  -3 -10   5       19.30       20.08      1.93 o 
  -2 -10   5        3.40        2.04      1.09 o 
  -1 -10   5       95.56       97.30      3.29 o 
   0 -10   5        7.71        7.22      1.20 o 
   1 -10   5        0.10        1.03      1.20 o 
   2 -10   5        0.29        1.41      1.29 o 
  -9  -9   5        1.66        3.08      3.00 o 
  -8  -9   5        0.01        0.22      1.25 o 
  -7  -9   5        2.39        0.67      1.19 o 
  -6  -9   5        0.10       -0.71      0.98 o 
  -5  -9   5        2.64        3.50      0.99 o 
  -4  -9   5        2.77        2.06      0.84 o 
  -3  -9   5        2.04        3.33      0.85 o 
  -2  -9   5       21.74       23.88      1.22 o 
  -1  -9   5       27.10       27.05      1.47 o 
   0  -9   5      125.03      125.29      3.75 o 
   1  -9   5      241.28      243.69      5.05 o 
   2  -9   5       35.52       41.13      3.12 o 
   3  -9   5        0.08        0.89      0.90 o 
   4  -9   5       42.30       44.35      3.00 o 
 -10  -8   5        0.16        1.48      2.31 o 
  -9  -8   5        9.50       10.04      2.07 o 
  -8  -8   5        0.58        0.14      1.00 o 
  -7  -8   5       32.93       38.30      1.43 o 
  -6  -8   5        5.20        3.40      1.13 o 
  -5  -8   5      141.74      135.96      3.55 o 
  -4  -8   5        4.32        2.29      1.28 o 
  -3  -8   5       42.03       39.70      1.38 o 
  -2  -8   5      182.95      184.20      3.29 o 
  -1  -8   5      563.49      583.81      8.79 o 
   0  -8   5      280.27      283.38      5.35 o 
   1  -8   5       24.28       30.61      2.10 o 
   2  -8   5       54.25       51.77      1.57 o 
   3  -8   5       41.42       34.79      1.60 o 
   4  -8   5       22.47       24.45      2.08 o 
   5  -8   5        1.33       -1.34      1.47 o 
 -10  -7   5        0.80        0.01      1.41 o 
  -9  -7   5       29.30       32.09      2.39 o 
  -8  -7   5        0.23       -1.10      1.45 o 
  -7  -7   5        0.12       -0.45      0.74 o 
  -6  -7   5        3.97        2.28      0.76 o 
  -5  -7   5      217.23      218.69      2.96 o 
  -4  -7   5       37.75       35.21      1.51 o 
  -3  -7   5        1.18        0.86      0.60 o 
  -2  -7   5        1.53        2.62      0.69 o 
  -1  -7   5      111.04      108.71      2.09 o 
   0  -7   5       11.23       11.75      0.87 o 
   1  -7   5        4.69        3.20      0.60 o 
   2  -7   5       10.75       10.53      0.87 o 
   3  -7   5       32.79       35.39      2.03 o 
   4  -7   5        0.26       -0.96      1.24 o 
   5  -7   5        0.68        0.15      1.23 o 
   6  -7   5        6.99        7.72      2.11 o 
 -11  -6   5        0.10        1.19      1.87 o 
 -10  -6   5       30.46       35.17      2.59 o 
  -9  -6   5       24.13       20.71      2.64 o 
  -8  -6   5       27.03       24.57      1.96 o 
  -7  -6   5        9.49        7.24      1.16 o 
  -6  -6   5        6.03        4.35      0.74 o 
  -5  -6   5        8.35        9.70      0.67 o 
  -4  -6   5       17.45       15.07      0.65 o 
  -3  -6   5       55.51       52.49      0.99 o 
  -2  -6   5       19.96       18.52      0.82 o 
  -1  -6   5      103.11      101.53      1.71 o 
   0  -6   5        1.23        1.12      0.42 o 
   1  -6   5       13.96       10.47      0.67 o 
   2  -6   5        6.06        5.25      0.65 o 
   3  -6   5       29.23       32.92      1.29 o 
   4  -6   5        0.00        0.51      0.82 o 
   5  -6   5      167.57      158.43      5.00 o 
   6  -6   5       12.95       14.30      2.15 o 
   7  -6   5       22.35       19.26      2.79 o 
 -11  -5   5        0.00       -1.98      1.98 o 
 -10  -5   5        1.34       -0.26      1.46 o 
  -9  -5   5        2.40        2.66      2.22 o 
  -8  -5   5        0.60        1.98      1.28 o 
  -7  -5   5       13.09       15.21      1.10 o 
  -6  -5   5        8.80       11.09      0.92 o 
  -5  -5   5      125.47      124.73      2.11 o 
  -4  -5   5       11.93       10.79      0.59 o 
  -3  -5   5       23.65       29.90      0.85 o 
  -2  -5   5       44.11       38.63      0.91 o 
  -1  -5   5        7.40        9.80      0.58 o 
   0  -5   5       61.12       60.12      1.19 o 
   1  -5   5      179.47      174.11      2.43 o 
   2  -5   5       10.35       10.00      0.66 o 
   3  -5   5       50.35       52.31      1.45 o 
   4  -5   5       53.84       61.15      1.65 o 
   5  -5   5        5.73        3.91      1.05 o 
   6  -5   5      107.73       97.28      3.95 o 
   7  -5   5       45.80       47.81      3.12 o 
   8  -5   5        2.33        3.85      2.10 o 
 -11  -4   5        0.82       -1.26      3.58 o 
 -10  -4   5        0.02       -0.35      2.56 o 
  -9  -4   5       10.35        9.56      1.77 o 
  -8  -4   5        2.25        0.63      0.87 o 
  -7  -4   5      121.85      133.53      2.73 o 
  -6  -4   5        8.51        7.51      0.86 o 
  -5  -4   5      318.44      325.46      4.88 o 
  -4  -4   5        0.59        0.26      0.39 o 
  -3  -4   5      239.06      271.03      3.24 o 
  -2  -4   5       66.10       67.68      1.18 o 
  -1  -4   5      333.77      349.90      3.92 o 
   0  -4   5       27.24       35.22      0.93 o 
   1  -4   5        0.04       -0.21      0.39 o 
   2  -4   5       79.53       92.45      1.68 o 
   3  -4   5       48.49       57.71      1.56 o 
   4  -4   5       26.51       29.80      1.47 o 
   5  -4   5        6.39        9.34      0.95 o 
   6  -4   5        7.24        8.39      1.61 o 
   7  -4   5        0.11       -0.21      1.92 o 
   8  -4   5        0.18        0.57      1.53 o 
 -11  -3   5       11.39        2.44      7.97 o 
 -10  -3   5       11.76       12.15      2.17 o 
  -9  -3   5       44.60       43.12      2.31 o 
  -8  -3   5       95.81       97.23      2.71 o 
  -7  -3   5       38.31       34.94      1.50 o 
  -6  -3   5       32.09       31.16      0.99 o 
  -5  -3   5      445.54      445.48      7.19 o 
  -4  -3   5      307.14      291.29      3.43 o 
  -3  -3   5       31.17       29.59      0.90 o 
  -2  -3   5      484.16      508.70      5.43 o 
  -1  -3   5      205.74      226.66      2.63 o 
   0  -3   5        1.16        0.81      0.36 o 
   1  -3   5      305.29      317.70      3.69 o 
   2  -3   5       28.89       26.79      0.90 o 
   3  -3   5      105.86       97.18      1.93 o 
   4  -3   5        1.68        0.87      0.53 o 
   5  -3   5       12.98       14.45      1.17 o 
   6  -3   5       29.85       26.75      1.88 o 
   7  -3   5       23.71       17.33      1.81 o 
   8  -3   5        4.69        3.69      1.72 o 
   9  -3   5       49.99       62.49      6.72 o 
 -11  -2   5       23.16       16.77      4.54 o 
 -10  -2   5        5.57        3.85      1.83 o 
  -9  -2   5       10.62       11.68      1.50 o 
  -8  -2   5      181.82      203.94      4.21 o 
  -7  -2   5       64.84       67.99      1.64 o 
  -6  -2   5       93.16       96.05      2.30 o 
  -5  -2   5       49.26       53.33      1.49 o 
  -4  -2   5      253.56      264.60      3.26 o 
  -3  -2   5      640.99      662.11      7.24 o 
  -2  -2   5     1699.73     1697.56     16.25 o 
  -1  -2   5      340.37      346.63      4.02 o 
   0  -2   5      374.85      373.08      3.92 o 
   1  -2   5       34.04       37.53      0.98 o 
   2  -2   5       30.57       38.77      0.99 o 
   3  -2   5     1872.14     1942.44     19.74 o 
   4  -2   5      135.96      148.89      2.50 o 
   5  -2   5       84.95       82.06      2.00 o 
   6  -2   5       10.00        8.17      1.15 o 
   7  -2   5        0.88       -0.24      1.11 o 
   8  -2   5       10.93        8.88      1.69 o 
   9  -2   5       14.70        5.28      3.74 o 
 -10  -1   5        1.70       -0.49      1.82 o 
  -9  -1   5       38.61       36.17      2.15 o 
  -8  -1   5      184.40      182.39      3.72 o 
  -7  -1   5        1.77        2.16      0.71 o 
  -6  -1   5       42.50       40.25      1.45 o 
  -5  -1   5        1.92        0.98      0.49 o 
  -4  -1   5       57.48       54.22      1.79 o 
  -3  -1   5        0.06       -0.41      0.41 o 
  -2  -1   5      193.85      183.96      2.53 o 
  -1  -1   5       26.02       17.85      0.75 o 
   0  -1   5     1402.97     1469.10     13.46 o 
   1  -1   5      462.14      483.91      5.41 o 
   2  -1   5      754.05      762.16      8.32 o 
   3  -1   5      888.39      965.25     11.03 o 
   4  -1   5       16.33       16.27      0.77 o 
   5  -1   5       14.51       12.52      0.86 o 
   6  -1   5       61.83       64.87      1.98 o 
   7  -1   5        9.24        8.29      1.42 o 
   8  -1   5       83.18       80.58      4.99 o 
   9  -1   5        1.63        0.07      1.68 o 
  10  -1   5        0.19       -0.66      2.11 o 
 -10   0   5       25.27       25.70      3.10 o 
  -9   0   5       36.74       32.84      2.42 o 
  -8   0   5       22.34       17.90      1.41 o 
  -7   0   5       57.92       54.16      1.99 o 
  -6   0   5        1.76        0.65      0.56 o 
  -5   0   5       12.05       10.39      0.72 o 
  -4   0   5       86.79       97.01      1.83 o 
  -3   0   5       48.46       56.29      1.21 o 
  -2   0   5      271.54      279.54      3.14 o 
  -1   0   5     1177.15     1197.41     11.65 o 
   0   0   5      207.60      216.57      2.48 o 
   1   0   5      247.05      245.56      2.75 o 
   2   0   5      285.03      253.52      3.05 o 
   3   0   5       62.60       67.77      1.36 o 
   4   0   5      215.88      250.94      3.43 o 
   5   0   5       48.70       63.76      1.43 o 
   6   0   5       54.76       56.12      1.71 o 
   7   0   5      506.47      488.54      7.95 o 
   8   0   5       31.08       32.35      2.21 o 
   9   0   5       21.69       19.78      2.64 o 
  10   0   5      108.61      110.69      7.20 o 
 -10   1   5        0.93        3.61      1.93 o 
  -9   1   5        6.72        7.71      1.74 o 
  -8   1   5       39.81       39.11      2.42 o 
  -7   1   5       33.38       32.22      1.45 o 
  -6   1   5       50.29       48.19      1.59 o 
  -5   1   5       13.39       15.52      0.97 o 
  -4   1   5      177.49      166.06      2.60 o 
  -3   1   5      197.21      189.81      2.56 o 
  -2   1   5       30.74       28.58      1.02 o 
  -1   1   5     1000.28      971.36     10.38 o 
   0   1   5       11.82        7.79      0.48 o 
   1   1   5      726.15      725.71      6.97 o 
   2   1   5       61.17       60.60      1.13 o 
   3   1   5       51.18       46.22      1.10 o 
   4   1   5     1050.61     1112.97     11.27 o 
   5   1   5     1095.83     1176.23     11.83 o 
   6   1   5        0.02       -0.30      0.70 o 
   7   1   5      184.70      186.85      4.01 o 
   8   1   5      303.80      302.34      5.79 o 
   9   1   5       14.13       15.67      2.15 o 
  10   1   5       15.96       12.36      2.35 o 
  11   1   5        1.11        0.39      2.54 o 
 -10   2   5       18.05       13.69      2.64 o 
  -9   2   5       33.73       31.75      3.02 o 
  -8   2   5       44.25       42.87      3.03 o 
  -7   2   5       10.25       11.46      1.27 o 
  -6   2   5       33.85       29.05      1.54 o 
  -5   2   5       24.55       28.82      1.24 o 
  -4   2   5       78.07       73.42      1.90 o 
  -3   2   5        3.02        5.89      0.61 o 
  -2   2   5      129.01      132.96      2.12 o 
  -1   2   5       41.30       43.22      1.01 o 
   0   2   5      228.43      212.48      2.61 o 
   1   2   5     1361.25     1380.50     13.24 o 
   2   2   5      144.06      157.25      2.12 o 
   3   2   5     1231.39     1294.53     12.94 o 
   4   2   5      342.77      392.97      4.50 o 
   5   2   5       47.91       48.12      1.35 o 
   6   2   5      214.44      220.25      3.12 o 
   7   2   5       50.64       45.51      2.13 o 
   8   2   5        8.64        8.48      1.58 o 
   9   2   5      108.96      110.07      3.69 o 
  10   2   5        8.83        9.04      2.74 o 
  11   2   5       21.50       27.36      2.80 o 
  -9   3   5       15.89       17.55      2.69 o 
  -8   3   5       93.02       85.80      3.38 o 
  -7   3   5       28.19       29.91      1.83 o 
  -6   3   5       10.32       10.87      1.14 o 
  -5   3   5        7.48       11.46      1.06 o 
  -4   3   5       15.78       18.22      0.89 o 
  -3   3   5       35.39       37.65      1.16 o 
  -2   3   5      363.73      349.89      4.73 o 
  -1   3   5       80.20       83.62      1.65 o 
   0   3   5      131.18      128.83      2.15 o 
   1   3   5      159.72      157.58      3.89 o 
   2   3   5      138.72      158.33      2.45 o 
   3   3   5      506.12      482.32      5.89 o 
   4   3   5      125.05      136.90      2.18 o 
   5   3   5      323.93      364.79      4.35 o 
   6   3   5       23.18       23.30      1.09 o 
   7   3   5        4.37        3.62      0.73 o 
   8   3   5        1.91        0.84      1.05 o 
   9   3   5        2.42        0.96      1.15 o 
  10   3   5        0.69       -0.10      1.50 o 
  11   3   5        2.74       -0.36      1.69 o 
  -9   4   5       13.29       10.58      3.04 o 
  -8   4   5       10.99       17.22      2.51 o 
  -7   4   5       22.40       22.35      1.76 o 
  -6   4   5        8.55        8.92      1.28 o 
  -5   4   5       35.43       35.42      1.43 o 
  -4   4   5       24.78       24.30      1.03 o 
  -3   4   5       86.29       83.71      1.76 o 
  -2   4   5     1187.18     1190.39     14.60 o 
  -1   4   5        2.12        1.50      0.51 o 
   0   4   5        1.55        1.55      0.46 o 
   1   4   5      392.84      371.05      4.67 o 
   2   4   5      296.77      280.65      3.72 o 
   3   4   5      264.85      258.21      3.53 o 
   4   4   5       90.30       86.05      1.79 o 
   5   4   5       20.30       23.32      0.96 o 
   6   4   5       27.82       29.59      1.13 o 
   7   4   5       34.56       35.11      1.28 o 
   8   4   5        2.37        0.55      0.90 o 
   9   4   5       66.89       62.91      2.96 o 
  10   4   5        2.92        3.08      1.40 o 
  11   4   5        0.70        0.95      2.02 o 
  -8   5   5       15.53       18.66      3.39 o 
  -7   5   5       24.22       25.93      3.27 o 
  -6   5   5        9.23        7.90      1.32 o 
  -5   5   5       94.91       96.54      2.73 o 
  -4   5   5        7.22        7.05      0.89 o 
  -3   5   5       55.83       53.78      2.04 o 
  -2   5   5      169.33      139.54      2.49 o 
  -1   5   5      185.56      195.60      4.43 o 
   0   5   5     1288.87     1273.37     15.26 o 
   1   5   5        0.24       -0.09      0.39 o 
   2   5   5       57.67       57.61      1.44 o 
   3   5   5       27.82       27.40      1.03 o 
   4   5   5        7.11       10.13      0.73 o 
   5   5   5      221.84      226.94      3.27 o 
   6   5   5       87.30       87.76      1.88 o 
   7   5   5       30.39       27.96      1.29 o 
   8   5   5       27.12       24.91      1.52 o 
   9   5   5       80.86       77.06      3.86 o 
  10   5   5        0.00       -0.23      1.41 o 
  11   5   5        3.54        2.97      1.75 o 
  -7   6   5        0.89        0.75      1.80 o 
  -6   6   5       21.93       24.44      2.55 o 
  -5   6   5       28.48       29.25      2.13 o 
  -4   6   5        0.96        0.05      0.80 o 
  -3   6   5       38.66       40.90      1.82 o 
  -2   6   5      192.48      188.76      4.07 o 
  -1   6   5      135.90      125.71      2.55 o 
   0   6   5      555.14      547.84      7.29 o 
   1   6   5      666.42      683.83      8.74 o 
   2   6   5       63.00       68.04      1.66 o 
   3   6   5        0.38        0.08      0.53 o 
   4   6   5      221.67      238.20      3.56 o 
   5   6   5      353.24      360.63      4.65 o 
   6   6   5       35.51       37.54      1.47 o 
   7   6   5        6.59        6.53      1.14 o 
   8   6   5        9.50        9.45      1.18 o 
   9   6   5        0.57       -0.08      1.15 o 
  10   6   5       41.51       37.63      4.83 o 
  11   6   5        3.46       -0.16      2.59 o 
  -7   7   5       31.64       31.44      3.83 o 
  -6   7   5        1.09       -0.06      1.73 o 
  -5   7   5       17.73       12.63      2.11 o 
  -4   7   5       20.76       17.49      2.07 o 
  -3   7   5        0.46        1.45      0.74 o 
  -2   7   5      386.30      367.41      6.70 o 
  -1   7   5       77.62       80.00      2.07 o 
   0   7   5        8.90       10.62      0.96 o 
   1   7   5       47.21       55.44      1.56 o 
   2   7   5       91.23       72.82      1.75 o 
   3   7   5      102.70      114.42      2.25 o 
   4   7   5       13.14       12.11      0.87 o 
   5   7   5       19.31       24.30      1.06 o 
   6   7   5       19.98       19.76      1.14 o 
   7   7   5       37.67       36.61      1.53 o 
   8   7   5       13.41       13.01      1.72 o 
   9   7   5       13.26        8.75      1.45 o 
  10   7   5        5.25        6.58      1.72 o 
  11   7   5       64.04       62.58      4.38 o 
  -6   8   5        0.00       -0.09      2.35 o 
  -5   8   5      133.98      147.18      5.32 o 
  -4   8   5        1.29        1.03      2.16 o 
  -3   8   5        8.42        6.22      1.62 o 
  -2   8   5        1.19        0.23      0.93 o 
  -1   8   5       19.90       22.09      1.23 o 
   0   8   5      552.22      564.55      7.64 o 
   1   8   5       56.10       59.12      1.67 o 
   2   8   5      114.88      106.69      2.19 o 
   3   8   5        4.05        4.01      0.69 o 
   4   8   5       75.73       77.07      1.85 o 
   5   8   5        0.07       -0.21      0.61 o 
   6   8   5      137.26      131.23      2.71 o 
   7   8   5       80.70       81.20      2.72 o 
   8   8   5       10.01        7.98      1.60 o 
   9   8   5       70.29       66.23      2.76 o 
  10   8   5        1.16       -0.57      1.90 o 
  11   8   5       29.15       28.29      3.36 o 
  -5   9   5       25.30       28.38      2.79 o 
  -4   9   5        0.05        0.94      1.56 o 
  -3   9   5        1.50        1.88      1.49 o 
  -2   9   5       59.52       59.37      3.02 o 
  -1   9   5       19.79       17.36      1.36 o 
   0   9   5        0.89       -0.63      0.79 o 
   1   9   5       19.56       16.92      1.12 o 
   2   9   5       68.40       69.73      1.95 o 
   3   9   5       43.83       47.57      1.47 o 
   4   9   5        7.88        5.68      0.74 o 
   5   9   5       78.26       75.76      2.12 o 
   6   9   5       23.66       23.86      1.38 o 
   7   9   5      287.83      299.33      5.24 o 
   8   9   5       22.56       20.80      1.94 o 
   9   9   5       27.73       30.67      1.98 o 
  10   9   5        1.90       -0.32      1.82 o 
  -4  10   5        0.99       -1.48      1.48 o 
  -3  10   5        0.35        0.69      1.43 o 
  -2  10   5        0.28        1.25      1.33 o 
  -1  10   5        0.57        0.28      0.95 o 
   0  10   5       49.50       45.34      1.81 o 
   1  10   5       57.09       56.10      1.83 o 
   2  10   5        4.22        0.60      0.77 o 
   3  10   5       30.78       26.57      1.18 o 
   4  10   5       19.30       19.58      1.07 o 
   5  10   5       88.63       90.59      2.23 o 
   6  10   5       35.56       37.81      1.59 o 
   7  10   5        1.97        1.90      1.20 o 
   8  10   5        1.41        1.60      1.45 o 
   9  10   5       27.13       30.16      2.51 o 
  10  10   5        5.97        6.03      1.81 o 
  -2  11   5       36.36       40.39      2.66 o 
  -1  11   5        1.39        0.24      1.24 o 
   0  11   5        5.43        5.57      0.97 o 
   1  11   5       28.22       24.23      1.18 o 
   2  11   5       80.95       77.91      3.13 o 
   3  11   5       34.41       26.39      2.54 o 
   4  11   5        3.07        3.20      1.46 o 
   5  11   5        0.11       -0.95      1.43 o 
   6  11   5        6.06        6.16      0.77 o 
   7  11   5        5.71        6.50      0.93 o 
   8  11   5       14.24       15.96      1.94 o 
   9  11   5        0.43        1.71      2.15 o 
  -1  12   5       11.10       14.65      2.91 o 
   0  12   5       19.51       19.74      1.47 o 
   1  12   5       12.51       15.43      1.88 o 
   2  12   5       21.89       19.16      1.88 o 
   3  12   5        4.41        6.06      1.77 o 
   4  12   5       19.92       18.88      2.80 o 
   5  12   5       11.84       14.03      2.94 o 
   6  12   5        3.87        6.12      1.52 o 
   7  12   5        2.31        3.52      1.65 o 
   8  12   5        2.05       -2.29      2.29 o 
   2  13   5        1.15        0.27      1.66 o 
   3  13   5        7.97        9.05      1.69 o 
   4  13   5        2.22        2.64      1.42 o 
   5  13   5        4.97        4.43      2.51 o 
   6  13   5        3.79        3.50      1.65 o 
  -6 -11   6        4.68        4.62      1.42 o 
  -5 -11   6        0.56       -0.96      0.96 o 
  -4 -11   6        0.09       -0.14      0.93 o 
  -3 -11   6       75.45       86.32      3.41 o 
  -2 -11   6       23.24       29.84      1.80 o 
  -1 -11   6        4.16        5.39      1.40 o 
   0 -11   6       25.52       21.68      2.13 o 
  -8 -10   6       17.07       25.30      2.82 o 
  -7 -10   6       23.76       23.71      2.79 o 
  -6 -10   6        1.85        1.41      1.15 o 
  -5 -10   6       42.72       45.78      2.17 o 
  -4 -10   6       36.03       35.41      1.89 o 
  -3 -10   6        2.47        1.41      1.96 o 
  -2 -10   6       20.41       17.86      1.34 o 
  -1 -10   6        0.71        0.97      1.00 o 
   0 -10   6       19.24       22.05      1.77 o 
   1 -10   6        3.68        6.01      2.22 o 
   2 -10   6        4.42        4.10      1.78 o 
  -9  -9   6        1.73        4.57      3.10 o 
  -8  -9   6       18.68       27.52      2.83 o 
  -7  -9   6       12.80       11.72      1.58 o 
  -6  -9   6        4.42        6.35      1.30 o 
  -5  -9   6       43.79       41.92      2.08 o 
  -4  -9   6        0.61        0.65      0.93 o 
  -3  -9   6       10.76       11.47      1.08 o 
  -2  -9   6        0.61        1.61      0.96 o 
  -1  -9   6       95.56       97.51      2.82 o 
   0  -9   6      114.74      107.88      3.12 o 
   1  -9   6        0.08       -0.75      1.04 o 
   2  -9   6       24.58       25.24      1.40 o 
   3  -9   6        4.46        4.06      1.26 o 
  -9  -8   6        0.14        2.05      1.35 o 
  -8  -8   6       14.28       13.15      1.75 o 
  -7  -8   6        1.69        0.78      0.73 o 
  -6  -8   6       10.33        9.00      1.39 o 
  -5  -8   6        3.30        3.01      1.09 o 
  -4  -8   6       16.39       16.60      1.06 o 
  -3  -8   6      181.90      194.68      3.51 o 
  -2  -8   6       39.56       34.78      1.45 o 
  -1  -8   6      104.63      103.89      2.73 o 
   0  -8   6      251.48      258.84      5.21 o 
   1  -8   6       91.22       98.93      2.60 o 
   2  -8   6       59.66       64.66      1.85 o 
   3  -8   6        2.72        2.46      1.80 o 
   4  -8   6        0.34        0.42      1.22 o 
   5  -8   6       11.06        6.56      2.82 o 
 -10  -7   6        0.27        2.04      2.19 o 
  -9  -7   6        0.98        1.09      1.43 o 
  -8  -7   6        1.00        1.27      1.29 o 
  -7  -7   6       41.87       41.26      1.68 o 
  -6  -7   6        7.39        7.14      1.11 o 
  -5  -7   6      118.97      112.98      2.31 o 
  -4  -7   6        8.15        7.17      0.90 o 
  -3  -7   6        2.05        1.82      0.60 o 
  -2  -7   6       35.33       36.15      1.50 o 
  -1  -7   6        0.25       -0.28      0.61 o 
   0  -7   6        0.70        0.43      0.51 o 
   1  -7   6       28.13       25.36      1.48 o 
   2  -7   6        2.12       -0.04      0.70 o 
   3  -7   6       11.22       14.11      1.14 o 
   4  -7   6      161.66      167.14      5.08 o 
   5  -7   6       85.37       87.09      3.77 o 
   6  -7   6        4.95        3.51      1.83 o 
 -10  -6   6       35.28       40.47      4.36 o 
  -9  -6   6        0.09       -0.03      1.32 o 
  -8  -6   6       34.99       35.93      2.30 o 
  -7  -6   6       10.63        9.99      1.10 o 
  -6  -6   6       54.49       47.01      1.71 o 
  -5  -6   6        0.65        0.66      0.56 o 
  -4  -6   6        0.18       -0.43      0.43 o 
  -3  -6   6        3.40        2.98      0.47 o 
  -2  -6   6       32.74       29.95      0.88 o 
  -1  -6   6       27.45       25.04      0.84 o 
   0  -6   6      158.96      158.39      2.33 o 
   1  -6   6        5.94        6.10      0.68 o 
   2  -6   6       16.50       17.03      1.01 o 
   3  -6   6      184.47      183.73      3.40 o 
   4  -6   6       54.13       49.64      2.19 o 
   5  -6   6       47.75       41.81      2.64 o 
   6  -6   6       36.08       29.43      2.55 o 
 -10  -5   6        3.17        6.83      1.78 o 
  -9  -5   6       29.93       33.71      4.22 o 
  -8  -5   6        5.56        4.01      1.43 o 
  -7  -5   6        0.29        0.72      0.86 o 
  -6  -5   6       30.70       35.25      1.40 o 
  -5  -5   6       21.38       22.36      1.12 o 
  -4  -5   6        3.40        3.69      0.51 o 
  -3  -5   6        1.04        0.23      0.42 o 
  -2  -5   6       10.20        9.25      0.59 o 
  -1  -5   6      335.37      334.50      3.94 o 
   0  -5   6      595.21      597.83      6.44 o 
   1  -5   6       63.10       64.16      1.43 o 
   2  -5   6       12.17       13.02      0.87 o 
   3  -5   6       17.61       21.92      1.04 o 
   4  -5   6      159.71      152.13      3.39 o 
   5  -5   6        2.21        3.88      1.11 o 
   6  -5   6        1.09        0.20      1.34 o 
   7  -5   6       13.49       14.22      2.16 o 
 -10  -4   6       40.21       39.72      2.85 o 
  -9  -4   6       49.46       42.98      2.76 o 
  -8  -4   6        0.96       -0.36      1.83 o 
  -7  -4   6        0.51       -0.63      0.64 o 
  -6  -4   6       39.95       38.83      1.83 o 
  -5  -4   6      130.02      134.93      2.18 o 
  -4  -4   6      160.13      162.42      2.36 o 
  -3  -4   6       32.18       40.55      1.07 o 
  -2  -4   6        0.44        0.68      0.42 o 
  -1  -4   6      250.78      262.76      3.24 o 
   0  -4   6        0.03       -0.41      0.41 o 
   1  -4   6      673.81      705.01      7.46 o 
   2  -4   6       48.77       52.47      1.73 o 
   3  -4   6       21.12       20.05      1.24 o 
   4  -4   6       70.36       68.98      2.05 o 
   5  -4   6        0.02        0.90      0.97 o 
   6  -4   6        0.21       -1.62      1.84 o 
   7  -4   6        1.23        3.19      1.60 o 
   8  -4   6       25.79       22.90      3.11 o 
 -10  -3   6        1.13        1.77      1.78 o 
  -9  -3   6       43.98       38.64      3.03 o 
  -8  -3   6      166.92      147.27      3.59 o 
  -7  -3   6       58.30       61.60      1.83 o 
  -6  -3   6       43.44       44.24      1.30 o 
  -5  -3   6       87.17       86.16      1.73 o 
  -4  -3   6      322.15      324.91      5.39 o 
  -3  -3   6       73.23       68.32      1.43 o 
  -2  -3   6       21.62       18.69      0.76 o 
  -1  -3   6       22.31       17.97      0.75 o 
   0  -3   6       20.23       18.38      0.86 o 
   1  -3   6      466.53      513.86      5.64 o 
   2  -3   6      142.19      127.77      2.35 o 
   3  -3   6       26.36       27.83      1.28 o 
   4  -3   6      176.58      193.77      3.06 o 
   5  -3   6        4.08        0.54      0.72 o 
   6  -3   6      127.47      118.40      3.68 o 
   7  -3   6        5.41        5.22      1.56 o 
   8  -3   6        2.03       -0.18      1.56 o 
   9  -3   6        5.12        4.19      3.32 o 
 -10  -2   6       11.74       11.80      2.77 o 
  -9  -2   6       26.68       34.13      2.31 o 
  -8  -2   6        2.65        2.52      1.14 o 
  -7  -2   6       37.31       29.18      1.42 o 
  -6  -2   6        0.25       -0.53      0.53 o 
  -5  -2   6        2.01        2.35      0.58 o 
  -4  -2   6       46.39       37.50      1.10 o 
  -3  -2   6      519.90      530.81      5.75 o 
  -2  -2   6       81.89       75.69      1.40 o 
  -1  -2   6        0.99        1.54      0.54 o 
   0  -2   6      588.33      604.35      7.17 o 
   1  -2   6       12.99        8.79      0.57 o 
   2  -2   6       46.66       50.92      1.20 o 
   3  -2   6      185.60      178.21      3.23 o 
   4  -2   6       54.42       52.51      1.69 o 
   5  -2   6      200.45      197.99      3.47 o 
   6  -2   6      101.17       97.50      3.25 o 
   7  -2   6       84.08       84.98      3.28 o 
   8  -2   6       45.88       49.76      2.77 o 
   9  -2   6       15.70       15.79      3.02 o 
 -10  -1   6       14.65       20.82      2.53 o 
  -9  -1   6       27.79       23.93      1.90 o 
  -8  -1   6       34.96       38.23      2.17 o 
  -7  -1   6       64.91       65.30      2.11 o 
  -6  -1   6        7.15        6.96      0.88 o 
  -5  -1   6      138.99      141.02      2.46 o 
  -4  -1   6      103.32      111.13      2.03 o 
  -3  -1   6      101.87      103.81      2.00 o 
  -2  -1   6       39.01       35.09      1.19 o 
  -1  -1   6      420.70      440.90      5.12 o 
   0  -1   6       45.36       47.02      1.33 o 
   1  -1   6       77.54       77.30      1.70 o 
   2  -1   6      396.01      360.98      4.47 o 
   3  -1   6       13.33       12.65      0.76 o 
   4  -1   6      153.77      161.52      2.48 o 
   5  -1   6       28.20       33.57      1.24 o 
   6  -1   6      121.10      139.70      3.45 o 
   7  -1   6       59.26       55.54      2.58 o 
   8  -1   6       60.06       66.79      3.02 o 
   9  -1   6        5.02        7.01      1.97 o 
  10  -1   6       38.72       35.39      3.92 o 
 -10   0   6       10.34        8.38      2.05 o 
  -9   0   6        7.42        8.15      1.78 o 
  -8   0   6      331.22      338.64      5.87 o 
  -7   0   6       59.42       52.08      1.99 o 
  -6   0   6       15.31       14.04      0.93 o 
  -5   0   6       36.44       41.80      1.35 o 
  -4   0   6      170.12      174.72      3.96 o 
  -3   0   6      182.68      173.40      2.62 o 
  -2   0   6        3.43        4.35      0.52 o 
  -1   0   6       15.01       15.65      0.70 o 
   0   0   6      475.96      532.68      6.35 o 
   1   0   6       16.33       11.73      0.63 o 
   2   0   6       98.10      113.75      2.04 o 
   3   0   6      310.31      334.08      4.24 o 
   4   0   6      164.86      175.63      2.77 o 
   5   0   6       76.62       70.89      1.57 o 
   6   0   6      342.32      328.80      5.79 o 
   7   0   6      194.43      186.00      4.19 o 
   8   0   6      529.41      539.69     10.13 o 
   9   0   6      104.36      106.68      4.95 o 
  10   0   6        7.22        6.79      2.25 o 
 -10   1   6        3.04        2.19      1.81 o 
  -9   1   6       10.96       13.08      1.99 o 
  -8   1   6        0.02        1.18      1.37 o 
  -7   1   6        0.93        1.91      1.62 o 
  -6   1   6        0.84        0.88      0.72 o 
  -5   1   6       67.77       67.00      1.98 o 
  -4   1   6      119.83      118.67      2.82 o 
  -3   1   6      139.35      127.08      2.18 o 
  -2   1   6       61.00       61.60      1.32 o 
  -1   1   6     2121.15     2336.12     22.05 o 
   0   1   6       80.63       87.43      1.52 o 
   1   1   6     2662.90     2832.55     26.53 o 
   2   1   6       22.13       24.13      0.82 o 
   3   1   6      200.32      248.07      3.56 o 
   4   1   6      221.84      227.04      3.46 o 
   5   1   6      324.63      323.95      5.17 o 
   6   1   6      531.52      511.44      6.76 o 
   7   1   6      142.51      133.10      3.39 o 
   8   1   6      238.75      229.30      5.56 o 
   9   1   6        0.38        0.45      1.44 o 
  10   1   6        5.22        9.48      2.18 o 
  -9   2   6        2.38       -0.45      1.57 o 
  -8   2   6        1.94        2.56      1.49 o 
  -7   2   6        3.73        2.32      1.19 o 
  -6   2   6       21.60       22.54      1.29 o 
  -5   2   6        0.35        0.04      0.63 o 
  -4   2   6      154.31      147.97      2.94 o 
  -3   2   6      125.83      131.62      2.41 o 
  -2   2   6     1091.30     1074.47     14.04 o 
  -1   2   6     1922.50     2015.71     19.19 o 
   0   2   6      933.85     1036.90     11.44 o 
   1   2   6     3814.04     3874.37     35.99 o 
   2   2   6      995.21     1097.33     10.84 o 
   3   2   6      336.55      367.70      4.52 o 
   4   2   6      380.55      406.88      5.10 o 
   5   2   6      333.49      348.30      4.83 o 
   6   2   6      480.06      462.20      6.74 o 
   7   2   6       39.65       36.52      1.63 o 
   8   2   6       34.13       28.61      2.61 o 
   9   2   6       12.36       12.40      2.01 o 
  10   2   6        6.58        2.38      1.63 o 
  11   2   6        0.73       -0.97      1.82 o 
  -9   3   6        1.20        1.48      2.26 o 
  -8   3   6       12.07       12.47      1.87 o 
  -7   3   6        0.01       -1.07      1.07 o 
  -6   3   6      146.89      147.10      3.62 o 
  -5   3   6        0.50       -0.94      1.00 o 
  -4   3   6       74.45       74.81      1.91 o 
  -3   3   6       41.61       38.78      1.26 o 
  -2   3   6      147.13      131.93      2.40 o 
  -1   3   6       53.74       41.04      1.23 o 
   0   3   6      334.19      335.54      5.61 o 
   1   3   6      500.56      585.77      7.02 o 
   2   3   6      390.04      416.91      5.28 o 
   3   3   6       60.76       75.25      1.66 o 
   4   3   6      104.33       93.49      1.73 o 
   5   3   6       26.62       22.38      1.34 o 
   6   3   6       20.01       18.68      1.01 o 
   7   3   6       65.76       67.34      1.84 o 
   8   3   6       46.26       46.84      2.33 o 
   9   3   6       80.35       77.73      3.16 o 
  10   3   6        0.13        0.25      1.49 o 
  11   3   6       10.51       13.93      2.36 o 
  -8   4   6       13.46       17.51      3.29 o 
  -7   4   6       38.17       35.07      2.17 o 
  -6   4   6      135.06      141.08      3.60 o 
  -5   4   6       11.73       14.13      1.33 o 
  -4   4   6        4.21        3.31      0.71 o 
  -3   4   6      112.14      110.33      2.15 o 
  -2   4   6       21.28       24.42      1.08 o 
  -1   4   6      273.21      273.71      4.24 o 
   0   4   6      615.83      653.49      8.46 o 
   1   4   6        0.23       -0.13      0.36 o 
   2   4   6      234.47      225.19      3.55 o 
   3   4   6       29.55       35.24      1.26 o 
   4   4   6       52.51       38.24      1.46 o 
   5   4   6       49.95       55.20      1.43 o 
   6   4   6      108.36      122.40      2.20 o 
   7   4   6        4.62        2.13      0.79 o 
   8   4   6       32.86       31.84      1.78 o 
   9   4   6        1.47        1.06      1.20 o 
  10   4   6       77.55       76.36      3.27 o 
  11   4   6       13.98       13.04      2.83 o 
  -8   5   6       11.44       11.69      6.20 o 
  -7   5   6        5.35        5.80      1.92 o 
  -6   5   6       31.86       31.44      1.88 o 
  -5   5   6      128.89      136.89      3.70 o 
  -4   5   6       16.71       15.92      1.42 o 
  -3   5   6        1.36        0.36      0.60 o 
  -2   5   6       18.02       20.70      1.16 o 
  -1   5   6      363.88      364.99      4.93 o 
   0   5   6      116.89      134.21      2.54 o 
   1   5   6       91.49       88.76      1.82 o 
   2   5   6      186.94      188.81      2.91 o 
   3   5   6       93.81       90.69      1.86 o 
   4   5   6      178.44      165.30      2.62 o 
   5   5   6       40.65       45.06      1.40 o 
   6   5   6       10.21        9.67      0.86 o 
   7   5   6        5.18        5.76      0.92 o 
   8   5   6        0.46       -0.85      0.85 o 
   9   5   6       13.61       13.93      1.49 o 
  10   5   6        0.03       -1.36      1.36 o 
  11   5   6       36.31       37.45      3.56 o 
  -7   6   6        0.37        1.79      1.81 o 
  -6   6   6      132.35      125.56      5.62 o 
  -5   6   6       64.08       63.26      3.50 o 
  -4   6   6        4.03        3.80      1.05 o 
  -3   6   6        0.06        0.08      0.70 o 
  -2   6   6      135.36      134.63      2.89 o 
  -1   6   6      245.64      253.56      5.04 o 
   0   6   6        5.31        5.46      0.90 o 
   1   6   6      304.82      310.69      5.14 o 
   2   6   6        6.35        9.53      0.97 o 
   3   6   6      144.39      144.67      4.87 o 
   4   6   6        1.13        1.00      0.55 o 
   5   6   6       16.72       16.13      1.17 o 
   6   6   6        0.37        0.37      0.64 o 
   7   6   6       10.70        8.04      1.03 o 
   8   6   6       49.54       44.78      2.22 o 
   9   6   6        0.84        0.22      1.21 o 
  10   6   6       29.64       25.57      2.39 o 
  11   6   6       11.78       13.26      2.18 o 
  -6   7   6       75.97       76.75      4.14 o 
  -5   7   6       35.56       42.29      3.07 o 
  -4   7   6       59.40       62.82      3.35 o 
  -3   7   6      320.41      314.65      6.07 o 
  -2   7   6       77.75       77.41      2.46 o 
  -1   7   6      630.46      606.38      9.36 o 
   0   7   6       12.83       12.55      1.31 o 
   1   7   6       20.77       22.70      1.30 o 
   2   7   6      249.62      246.64      3.94 o 
   3   7   6        6.35        3.19      0.80 o 
   4   7   6        2.68        2.74      0.71 o 
   5   7   6       51.43       53.01      1.98 o 
   6   7   6       16.78       17.32      1.21 o 
   7   7   6       42.90       46.55      1.96 o 
   8   7   6       25.07       22.33      2.09 o 
   9   7   6       81.70       67.99      2.93 o 
  10   7   6       11.12        9.03      1.90 o 
  11   7   6       57.28       63.22      4.55 o 
  -5   8   6      104.50      107.23      5.28 o 
  -4   8   6       42.54       38.59      3.35 o 
  -3   8   6       11.14       11.80      1.92 o 
  -2   8   6        3.03        0.49      1.27 o 
  -1   8   6      113.82      112.10      4.16 o 
   0   8   6      160.85      152.71      3.05 o 
   1   8   6       72.44       74.96      2.03 o 
   2   8   6      235.36      226.50      3.76 o 
   3   8   6      263.44      273.60      4.32 o 
   4   8   6      220.45      206.99      3.59 o 
   5   8   6       75.87       70.84      1.88 o 
   6   8   6        0.30       -0.98      0.98 o 
   7   8   6      126.78      126.13      3.26 o 
   8   8   6       60.55       63.98      3.55 o 
   9   8   6       13.73       11.39      1.63 o 
  10   8   6       81.19       79.44      4.12 o 
  11   8   6        0.02       -0.96      2.05 o 
  -5   9   6       27.48       26.51      2.78 o 
  -4   9   6       28.09       33.88      3.78 o 
  -3   9   6       19.26       20.58      2.28 o 
  -2   9   6       84.84       83.07      3.94 o 
  -1   9   6       58.96       55.75      2.47 o 
   0   9   6       17.01       17.44      1.34 o 
   1   9   6       18.36       18.72      1.93 o 
   2   9   6        0.60        0.00      0.76 o 
   3   9   6        0.27       -0.10      0.74 o 
   4   9   6        6.21        6.71      0.97 o 
   5   9   6       39.97       39.07      1.52 o 
   6   9   6       60.64       59.69      2.16 o 
   7   9   6        2.58        1.80      1.55 o 
   8   9   6       13.92       11.64      1.81 o 
   9   9   6       17.39       14.29      2.62 o 
  10   9   6       15.58       14.84      2.26 o 
  -3  10   6        2.79        4.05      1.68 o 
  -2  10   6       14.90       22.26      2.27 o 
  -1  10   6       48.58       43.95      2.68 o 
   0  10   6       14.10        8.79      1.18 o 
   1  10   6       12.23        8.41      1.08 o 
   2  10   6       26.65       22.73      1.35 o 
   3  10   6       12.01       15.16      1.14 o 
   4  10   6        1.37        0.80      0.80 o 
   5  10   6        1.26        1.37      0.84 o 
   6  10   6        3.68        2.43      0.95 o 
   7  10   6        0.96       -0.06      1.31 o 
   8  10   6        1.61        0.27      1.31 o 
   9  10   6        1.16       -0.46      1.71 o 
  10  10   6        5.23        4.10      2.99 o 
  -2  11   6        7.45        9.54      1.90 o 
  -1  11   6        4.83        4.26      2.74 o 
   0  11   6       32.30       31.13      2.38 o 
   1  11   6       29.21       25.08      1.42 o 
   2  11   6        6.68        5.72      0.96 o 
   3  11   6       12.70       15.39      1.13 o 
   4  11   6        1.35        1.93      0.79 o 
   5  11   6        7.27        7.95      0.98 o 
   6  11   6        4.11        6.40      0.99 o 
   7  11   6       27.55       29.64      2.16 o 
   8  11   6        2.87        2.18      1.59 o 
   9  11   6        5.98        4.60      2.84 o 
   0  12   6        1.37        2.51      1.65 o 
   1  12   6        0.78       -0.83      0.83 o 
   2  12   6        2.77        3.88      1.56 o 
   3  12   6        0.05        0.26      1.40 o 
   4  12   6        5.64        4.48      1.51 o 
   5  12   6        0.02        1.33      1.47 o 
   6  12   6        5.09        5.12      2.22 o 
   7  12   6        0.91       -0.45      0.81 o 
   8  12   6       11.90       15.42      1.92 o 
   3  13   6        0.90        1.44      1.81 o 
   4  13   6        2.79        5.95      2.24 o 
   5  13   6        0.67       -0.67      2.02 o 
  -5 -11   7        1.51        2.01      1.16 o 
  -4 -11   7       12.89       14.87      1.51 o 
  -3 -11   7        7.24        5.41      2.33 o 
  -2 -11   7        0.00       -1.02      1.12 o 
  -7 -10   7       19.56       19.79      1.97 o 
  -6 -10   7        0.45        1.79      1.20 o 
  -5 -10   7        3.76        3.41      1.23 o 
  -4 -10   7        0.25       -0.01      1.01 o 
  -3 -10   7       23.44       27.58      2.09 o 
  -2 -10   7        0.15        0.51      0.98 o 
  -1 -10   7       48.51       45.75      2.17 o 
   0 -10   7       22.66       21.91      1.92 o 
   1 -10   7        0.32       -0.66      1.26 o 
  -8  -9   7        0.38        0.84      0.96 o 
  -7  -9   7        9.59       13.17      3.80 o 
  -6  -9   7       17.75       14.39      1.65 o 
  -5  -9   7        9.72        7.50      1.63 o 
  -4  -9   7       19.03       19.32      1.68 o 
  -3  -9   7       36.12       41.16      1.99 o 
  -2  -9   7       56.46       60.95      2.22 o 
  -1  -9   7        0.00       -0.61      0.96 o 
   0  -9   7       19.41       16.91      1.54 o 
   1  -9   7       18.23       16.95      1.81 o 
   2  -9   7       11.80       10.80      1.94 o 
   3  -9   7       14.88       15.86      1.94 o 
  -9  -8   7        8.10       12.99      2.33 o 
  -8  -8   7        3.47        5.12      1.41 o 
  -7  -8   7        3.31        2.49      0.83 o 
  -6  -8   7        0.26       -0.73      1.33 o 
  -5  -8   7        8.11        9.41      1.47 o 
  -4  -8   7        0.66        0.77      0.83 o 
  -3  -8   7        1.35        0.59      0.78 o 
  -2  -8   7        4.12        3.01      1.04 o 
  -1  -8   7      437.33      439.67      7.29 o 
   0  -8   7      158.73      171.58      4.15 o 
   1  -8   7       12.83       10.18      0.87 o 
   2  -8   7       27.77       33.99      1.47 o 
   3  -8   7       11.22       10.20      1.60 o 
   4  -8   7        1.32        0.84      1.36 o 
  -9  -7   7       37.46       41.74      3.88 o 
  -8  -7   7        0.39        1.46      1.23 o 
  -7  -7   7       18.02       18.71      1.39 o 
  -6  -7   7       45.57       44.68      1.67 o 
  -5  -7   7       10.40       12.30      0.81 o 
  -4  -7   7        0.45       -0.55      0.55 o 
  -3  -7   7       12.97       15.42      1.11 o 
  -2  -7   7      320.49      319.77      4.53 o 
  -1  -7   7        8.66        6.29      0.89 o 
   0  -7   7      544.19      537.33      6.85 o 
   1  -7   7      103.39      108.15      2.37 o 
   2  -7   7      192.33      190.42      3.49 o 
   3  -7   7      138.38      134.40      3.68 o 
   4  -7   7        8.57        5.96      1.55 o 
   5  -7   7       59.00       60.68      5.18 o 
 -10  -6   7        2.83        3.49      1.78 o 
  -9  -6   7       35.85       31.30      2.48 o 
  -8  -6   7       39.18       38.28      2.49 o 
  -7  -6   7       30.90       27.40      2.06 o 
  -6  -6   7       13.65       10.48      1.09 o 
  -5  -6   7       25.38       18.87      0.95 o 
  -4  -6   7        1.66        1.29      0.59 o 
  -3  -6   7        0.20       -0.61      0.61 o 
  -2  -6   7        1.32        0.68      0.48 o 
  -1  -6   7       78.11       76.97      1.87 o 
   0  -6   7        5.53        5.63      0.77 o 
   1  -6   7        0.06        0.23      0.63 o 
   2  -6   7       31.09       31.06      1.36 o 
   3  -6   7      164.10      150.11      3.46 o 
   4  -6   7      147.66      141.36      3.87 o 
   5  -6   7        2.19       -0.50      1.26 o 
   6  -6   7       46.53       42.68      5.40 o 
 -10  -5   7        2.05        1.27      1.65 o 
  -9  -5   7        0.37        2.21      1.56 o 
  -8  -5   7        0.10       -0.71      1.79 o 
  -7  -5   7       98.10      103.63      5.81 o 
  -6  -5   7        0.12        0.98      0.83 o 
  -5  -5   7        0.23        0.75      0.52 o 
  -4  -5   7      122.19      115.08      2.11 o 
  -3  -5   7       61.11       55.56      1.39 o 
  -2  -5   7        0.04        0.47      0.50 o 
  -1  -5   7        5.27        6.25      0.67 o 
   0  -5   7        0.21       -0.15      0.52 o 
   1  -5   7       50.16       48.92      1.40 o 
   2  -5   7        7.60        7.52      0.81 o 
   3  -5   7       50.06       50.48      1.79 o 
   4  -5   7       85.91       89.09      3.01 o 
   5  -5   7        1.56        0.79      1.10 o 
   6  -5   7        3.26        1.06      1.45 o 
   7  -5   7       33.58       34.93      3.35 o 
 -10  -4   7        1.01       -0.50      2.95 o 
  -9  -4   7        2.27       -0.58      1.45 o 
  -8  -4   7        7.69        7.97      2.07 o 
  -7  -4   7       14.76       17.66      2.66 o 
  -6  -4   7       91.63       90.62      1.97 o 
  -5  -4   7       10.62       10.32      0.75 o 
  -4  -4   7       87.33       85.82      1.82 o 
  -3  -4   7       18.00       18.25      0.88 o 
  -2  -4   7       39.01       37.56      1.17 o 
  -1  -4   7      353.92      374.99      4.44 o 
   0  -4   7        6.91        5.86      0.64 o 
   1  -4   7        1.05        1.04      0.56 o 
   2  -4   7        0.13       -0.18      0.59 o 
   3  -4   7       39.68       40.41      1.54 o 
   4  -4   7       45.64       45.20      1.75 o 
   5  -4   7        0.16        0.27      1.12 o 
   6  -4   7       12.60       13.69      1.89 o 
   7  -4   7       14.54        8.16      1.85 o 
   8  -4   7       42.11       36.79      3.62 o 
 -10  -3   7        7.22        7.92      2.12 o 
  -9  -3   7       14.52       14.19      2.78 o 
  -8  -3   7       77.96       72.51      2.91 o 
  -7  -3   7        0.25       -0.76      0.76 o 
  -6  -3   7        0.00       -0.82      0.83 o 
  -5  -3   7       68.70       69.34      1.79 o 
  -4  -3   7       22.63       22.35      1.05 o 
  -3  -3   7        6.88        6.38      0.69 o 
  -2  -3   7        0.08        0.60      0.48 o 
  -1  -3   7      436.75      449.31      5.40 o 
   0  -3   7       22.93       20.33      0.86 o 
   1  -3   7      133.28      135.49      2.19 o 
   2  -3   7       97.94      102.29      2.15 o 
   3  -3   7        1.10        1.40      0.65 o 
   4  -3   7        1.76        0.84      0.80 o 
   5  -3   7      174.99      162.43      3.84 o 
   6  -3   7       92.85       92.52      3.84 o 
   7  -3   7        0.99        2.05      1.38 o 
   8  -3   7        8.73        9.20      2.03 o 
 -10  -2   7        9.13        5.39      2.72 o 
  -9  -2   7      100.83       96.08      4.54 o 
  -8  -2   7        0.81        1.06      1.20 o 
  -7  -2   7      235.57      233.10      4.36 o 
  -6  -2   7       95.11      102.44      2.66 o 
  -5  -2   7      249.45      241.17      4.48 o 
  -4  -2   7      104.83       98.60      1.95 o 
  -3  -2   7       70.48       64.92      1.41 o 
  -2  -2   7      224.31      231.76      3.22 o 
  -1  -2   7      402.08      412.18      5.23 o 
   0  -2   7        9.13        9.06      0.94 o 
   1  -2   7        1.86        1.03      0.48 o 
   2  -2   7        2.00        1.05      0.53 o 
   3  -2   7        7.42        7.09      0.65 o 
   4  -2   7      223.11      217.34      4.10 o 
   5  -2   7       14.10       13.84      1.22 o 
   6  -2   7        0.05       -0.92      1.04 o 
   7  -2   7        0.69        0.12      1.67 o 
   8  -2   7      113.56      125.49      4.89 o 
   9  -2   7       22.47       20.87      4.56 o 
 -10  -1   7       15.61       16.93      3.64 o 
  -9  -1   7        4.14        3.20      1.42 o 
  -8  -1   7        6.76        8.21      1.48 o 
  -7  -1   7       59.89       57.14      2.07 o 
  -6  -1   7       40.91       46.71      1.54 o 
  -5  -1   7        0.97        1.48      0.68 o 
  -4  -1   7     1517.20     1504.15     15.74 o 
  -3  -1   7      649.78      653.10      7.97 o 
  -2  -1   7      127.62      124.37      2.29 o 
  -1  -1   7      600.74      660.88      7.80 o 
   0  -1   7     2431.12     2580.91     27.94 o 
   1  -1   7      125.14      129.48      2.49 o 
   2  -1   7       86.17      103.15      2.05 o 
   3  -1   7       26.27       26.89      0.94 o 
   4  -1   7       46.61       43.56      1.35 o 
   5  -1   7       47.66       43.69      1.37 o 
   6  -1   7      243.58      257.79      5.77 o 
   7  -1   7        0.53        1.66      1.27 o 
   8  -1   7      125.88      145.10      4.57 o 
   9  -1   7       50.60       49.12      4.16 o 
 -10   0   7       15.65       14.36      2.54 o 
  -9   0   7       31.75       45.40      2.81 o 
  -8   0   7        4.94        6.03      1.45 o 
  -7   0   7       26.16       31.54      1.71 o 
  -6   0   7       94.66       85.67      2.21 o 
  -5   0   7       96.69       91.94      2.08 o 
  -4   0   7        0.71        1.40      0.62 o 
  -3   0   7      502.51      511.50      7.14 o 
  -2   0   7       99.47       97.18      1.97 o 
  -1   0   7        5.71        5.43      0.61 o 
   0   0   7      498.82      571.50      7.10 o 
   1   0   7      137.72      150.81      2.40 o 
   2   0   7     1160.64     1212.06     13.89 o 
   3   0   7       21.08       20.98      1.01 o 
   4   0   7        8.24       10.40      0.82 o 
   5   0   7       26.42       25.66      1.14 o 
   6   0   7      129.35      135.59      2.85 o 
   7   0   7      355.54      343.67      8.58 o 
   8   0   7        0.05       -0.77      1.25 o 
   9   0   7      102.17      100.39      6.95 o 
  10   0   7        0.05       -1.72      1.72 o 
  -9   1   7       15.72       21.92      2.32 o 
  -8   1   7        3.70        1.40      1.55 o 
  -7   1   7        0.58        0.24      0.95 o 
  -6   1   7        0.00       -0.05      0.75 o 
  -5   1   7       45.22       48.62      1.78 o 
  -4   1   7        7.69        8.23      0.86 o 
  -3   1   7       23.48       16.23      0.90 o 
  -2   1   7       55.20       56.34      1.43 o 
  -1   1   7       84.31       92.25      1.91 o 
   0   1   7        9.45       14.06      0.77 o 
   1   1   7      632.60      688.68      7.68 o 
   2   1   7      447.40      449.05      6.10 o 
   3   1   7      152.76      170.30      2.85 o 
   4   1   7       98.50      113.65      2.44 o 
   5   1   7       59.08       61.80      2.09 o 
   6   1   7        0.06       -0.70      0.70 o 
   7   1   7       84.58       93.78      2.95 o 
   8   1   7      196.61      189.15      5.94 o 
   9   1   7        1.41        0.95      1.61 o 
  10   1   7       36.90       35.11      3.09 o 
  -9   2   7       23.18       20.33      2.36 o 
  -8   2   7        3.10        4.07      1.63 o 
  -7   2   7       44.36       44.73      3.59 o 
  -6   2   7       77.26       76.08      2.40 o 
  -5   2   7      115.93      122.01      2.87 o 
  -4   2   7      573.32      553.50      7.78 o 
  -3   2   7       96.84       97.31      2.67 o 
  -2   2   7      138.24      136.25      2.51 o 
  -1   2   7        1.25        0.01      0.45 o 
   0   2   7      535.90      590.93      6.75 o 
   1   2   7     1241.88     1305.10     13.66 o 
   2   2   7     1960.51     2070.24     22.82 o 
   3   2   7      175.87      188.97      2.90 o 
   4   2   7       28.99       30.21      1.18 o 
   5   2   7        0.30        0.55      0.66 o 
   6   2   7       58.40       54.37      2.53 o 
   7   2   7       52.82       55.96      2.05 o 
   8   2   7       25.54       20.97      2.32 o 
   9   2   7        0.14       -0.21      1.44 o 
  10   2   7        1.03        0.02      1.65 o 
  -9   3   7        6.46        2.81      2.38 o 
  -8   3   7       89.07       91.19      3.73 o 
  -7   3   7        1.77        0.63      1.34 o 
  -6   3   7      224.63      217.62      4.73 o 
  -5   3   7      108.85      105.41      2.70 o 
  -4   3   7        0.16       -0.96      0.96 o 
  -3   3   7       98.49       85.89      1.92 o 
  -2   3   7       48.09       51.67      1.55 o 
  -1   3   7       11.65       12.43      0.81 o 
   0   3   7        0.61        0.56      0.48 o 
   1   3   7      261.60      306.02      4.24 o 
   2   3   7        0.14        0.52      0.50 o 
   3   3   7        4.47        4.49      0.65 o 
   4   3   7       19.12       15.45      0.90 o 
   5   3   7      247.04      257.02      3.71 o 
   6   3   7       94.34       91.09      1.94 o 
   7   3   7      155.38      146.74      3.57 o 
   8   3   7        5.13        3.18      1.23 o 
   9   3   7       24.87       18.51      2.26 o 
  10   3   7        4.56        3.49      1.74 o 
  -8   4   7        7.02        5.59      2.74 o 
  -7   4   7       38.38       36.91      2.44 o 
  -6   4   7        0.00       -0.14      1.11 o 
  -5   4   7      243.08      247.33      5.01 o 
  -4   4   7       94.09       94.98      2.52 o 
  -3   4   7       68.61       68.55      1.86 o 
  -2   4   7        8.31       11.90      0.92 o 
  -1   4   7       83.21       92.05      2.01 o 
   0   4   7       72.92       78.79      1.82 o 
   1   4   7        7.50        7.49      0.72 o 
   2   4   7      102.84      107.48      2.41 o 
   3   4   7       50.30       58.06      1.58 o 
   4   4   7       39.62       39.24      1.30 o 
   5   4   7        3.97        4.78      0.72 o 
   6   4   7      224.47      252.90      3.60 o 
   7   4   7        0.02       -0.46      0.95 o 
   8   4   7      178.26      146.26      3.70 o 
   9   4   7       59.03       48.37      2.60 o 
  10   4   7        9.21        7.96      1.93 o 
  11   4   7        0.54       -0.16      2.13 o 
  -7   5   7        7.49        8.39      5.13 o 
  -6   5   7       27.33       25.52      2.76 o 
  -5   5   7       41.22       38.89      1.99 o 
  -4   5   7        2.12        1.91      1.01 o 
  -3   5   7        1.93        2.06      0.70 o 
  -2   5   7        6.95        7.39      0.85 o 
  -1   5   7        0.86        1.75      0.59 o 
   0   5   7      624.50      642.80      9.76 o 
   1   5   7        7.02        7.10      0.75 o 
   2   5   7        3.89        1.34      0.63 o 
   3   5   7      135.40      135.65      2.73 o 
   4   5   7       76.64       69.21      1.91 o 
   5   5   7        1.82        0.68      0.66 o 
   6   5   7       26.82       29.81      1.20 o 
   7   5   7        4.28        2.04      0.95 o 
   8   5   7        5.74        6.34      1.98 o 
   9   5   7       61.33       53.73      2.40 o 
  10   5   7        9.06       12.33      2.10 o 
  11   5   7        0.43        3.29      2.28 o 
  -7   6   7        0.54        0.52      2.48 o 
  -6   6   7       63.34       64.65      4.02 o 
  -5   6   7       30.95       27.96      2.07 o 
  -4   6   7       49.43       55.99      3.34 o 
  -3   6   7       29.07       31.98      1.72 o 
  -2   6   7       13.48       14.45      1.17 o 
  -1   6   7       10.30       12.81      1.10 o 
   0   6   7      207.75      203.11      3.32 o 
   1   6   7      249.64      264.59      3.92 o 
   2   6   7       26.92       23.77      1.08 o 
   3   6   7        5.32        4.01      0.69 o 
   4   6   7      115.56      112.46      2.27 o 
   5   6   7        3.60        4.12      0.78 o 
   6   6   7        0.13       -0.47      0.69 o 
   7   6   7        0.24       -1.28      1.28 o 
   8   6   7       46.29       36.14      2.18 o 
   9   6   7       11.14        9.26      1.83 o 
  10   6   7        1.60        0.65      1.55 o 
  11   6   7        1.08        1.22      2.25 o 
  -6   7   7        0.03        0.82      1.89 o 
  -5   7   7      261.12      263.75      9.26 o 
  -4   7   7        1.01        0.34      1.47 o 
  -3   7   7       64.41       73.43      2.85 o 
  -2   7   7       86.08       84.86      3.55 o 
  -1   7   7       49.11       44.44      2.41 o 
   0   7   7      170.30      169.41      5.00 o 
   1   7   7       54.78       46.29      1.67 o 
   2   7   7       51.59       57.89      1.95 o 
   3   7   7       25.59       28.55      1.32 o 
   4   7   7      362.59      355.91      5.44 o 
   5   7   7       36.59       29.19      2.37 o 
   6   7   7       55.15       58.33      3.21 o 
   7   7   7      170.04      170.65      5.90 o 
   8   7   7        1.67        0.34      1.54 o 
   9   7   7       88.33       80.61      3.25 o 
  10   7   7        0.24        0.77      1.44 o 
  -5   8   7        5.08        7.19      2.69 o 
  -4   8   7        1.44       -0.08      1.68 o 
  -3   8   7       39.28       33.87      2.66 o 
  -2   8   7        2.34        1.75      1.43 o 
  -1   8   7      109.50      106.22      5.00 o 
   0   8   7      204.53      208.67      5.14 o 
   1   8   7       91.75       99.47      2.53 o 
   2   8   7       71.45       69.49      2.39 o 
   3   8   7      354.99      361.85      6.56 o 
   4   8   7      300.71      306.12      5.25 o 
   5   8   7      819.70      838.89     12.61 o 
   6   8   7      146.59      144.31      3.47 o 
   7   8   7        9.00        8.08      1.81 o 
   8   8   7        6.59        4.75      1.66 o 
   9   8   7        7.10        6.70      1.83 o 
  10   8   7        3.37        4.22      1.57 o 
  -4   9   7        8.22        5.40      2.96 o 
  -3   9   7        9.85        5.52      1.80 o 
  -2   9   7       87.33       94.63      4.11 o 
  -1   9   7      117.62      103.93      4.03 o 
   0   9   7       89.40       78.02      3.26 o 
   1   9   7       27.38       25.46      1.53 o 
   2   9   7        0.00       -0.79      0.79 o 
   3   9   7        4.23        4.76      1.00 o 
   4   9   7       22.21       25.57      1.88 o 
   5   9   7       36.06       40.17      1.82 o 
   6   9   7       10.79        8.50      1.39 o 
   7   9   7        0.01       -1.34      1.34 o 
   8   9   7       41.12       40.90      3.07 o 
   9   9   7        6.41        7.40      1.85 o 
  10   9   7        0.74       -0.06      1.64 o 
  -3  10   7        0.62        0.39      1.61 o 
  -2  10   7        7.09       11.63      2.02 o 
  -1  10   7        0.01       -0.39      1.35 o 
   0  10   7        0.96        2.14      1.46 o 
   1  10   7        2.48        0.49      1.09 o 
   2  10   7       24.52       24.06      1.55 o 
   3  10   7       45.33       44.27      1.88 o 
   4  10   7        5.69        4.47      1.02 o 
   5  10   7        2.69        3.03      0.93 o 
   6  10   7        6.59        5.98      2.68 o 
   7  10   7       61.20       70.06      3.33 o 
   8  10   7       66.95       70.17      4.95 o 
   9  10   7       26.16       25.81      3.42 o 
  -2  11   7       18.47       20.91      2.57 o 
  -1  11   7        1.57        1.67      1.58 o 
   0  11   7        0.93        1.23      1.38 o 
   1  11   7        1.25        0.40      1.27 o 
   2  11   7       20.08       20.78      1.88 o 
   3  11   7       69.95       76.74      2.38 o 
   4  11   7       85.33      101.96      3.92 o 
   5  11   7        1.91       -0.30      1.30 o 
   6  11   7        3.69        5.07      1.56 o 
   7  11   7        4.80        4.93      1.71 o 
   8  11   7        4.46        4.23      1.73 o 
   0  12   7        1.44        2.79      1.49 o 
   1  12   7       28.10       31.01      2.26 o 
   2  12   7        1.65        1.81      1.30 o 
   3  12   7        8.70       12.73      1.22 o 
   4  12   7        2.94        3.57      0.99 o 
   5  12   7       51.29       60.83      2.22 o 
   6  12   7       18.29       19.38      2.59 o 
   7  12   7       31.26       33.68      2.35 o 
  -6 -10   8        0.88        1.14      1.76 o 
  -5 -10   8       25.02       24.06      1.96 o 
  -4 -10   8       17.31       23.56      1.95 o 
  -3 -10   8      110.84      117.86      5.02 o 
  -2 -10   8        0.03       -0.35      1.28 o 
  -1 -10   8        0.69        1.90      1.16 o 
   0 -10   8       11.19       16.07      2.86 o 
  -7  -9   8        0.66        0.83      2.72 o 
  -6  -9   8        1.42        0.79      1.56 o 
  -5  -9   8        3.69        0.52      1.20 o 
  -4  -9   8       51.58       47.47      3.20 o 
  -3  -9   8        0.02        0.92      1.28 o 
  -2  -9   8      144.00      136.08      3.47 o 
  -1  -9   8        0.00       -1.00      1.00 o 
   0  -9   8        0.77        0.89      1.14 o 
   1  -9   8        4.49        3.74      1.72 o 
   2  -9   8        5.30        5.81      0.96 o 
  -8  -8   8        1.33        2.39      1.34 o 
  -7  -8   8        2.17       -0.41      1.19 o 
  -6  -8   8       11.75        9.40      1.08 o 
  -5  -8   8        1.15        1.76      1.29 o 
  -4  -8   8       14.47       16.46      1.62 o 
  -3  -8   8       91.64       87.12      3.21 o 
  -2  -8   8        0.00        0.85      0.94 o 
  -1  -8   8        0.08       -0.72      0.92 o 
   0  -8   8       38.06       37.66      1.52 o 
   1  -8   8        0.19        0.07      0.71 o 
   2  -8   8       33.43       32.21      2.13 o 
   3  -8   8        6.43        9.24      1.62 o 
  -9  -7   8        0.86        1.95      1.60 o 
  -8  -7   8        0.27        0.49      1.38 o 
  -7  -7   8        5.31        7.33      1.50 o 
  -6  -7   8        0.92        1.08      0.86 o 
  -5  -7   8       18.39       15.87      1.13 o 
  -4  -7   8       61.91       56.71      1.59 o 
  -3  -7   8       21.16       18.77      0.96 o 
  -2  -7   8       79.14       73.53      1.80 o 
  -1  -7   8       11.00        9.85      0.92 o 
   0  -7   8       27.04       28.36      1.23 o 
   1  -7   8      116.24      113.54      2.59 o 
   2  -7   8       78.69       77.66      2.78 o 
   3  -7   8      119.42      114.54      3.53 o 
   4  -7   8        5.78        6.26      1.79 o 
  -9  -6   8        0.40        1.20      1.62 o 
  -8  -6   8       26.04       22.74      2.19 o 
  -7  -6   8        6.49        8.35      1.67 o 
  -6  -6   8       77.80       70.02      3.12 o 
  -5  -6   8        3.98        5.74      0.80 o 
  -4  -6   8        8.86        9.64      0.88 o 
  -3  -6   8       29.27       30.36      1.22 o 
  -2  -6   8      118.87      124.38      2.44 o 
  -1  -6   8      123.15      108.82      2.17 o 
   0  -6   8        0.95        1.25      0.73 o 
   1  -6   8       26.28       22.99      1.21 o 
   2  -6   8      131.73      132.66      2.90 o 
   3  -6   8        8.86        9.89      1.43 o 
   4  -6   8       72.84       65.02      2.74 o 
   5  -6   8        2.53        2.65      1.49 o 
  -9  -5   8       42.31       47.16      2.98 o 
  -8  -5   8        0.95       -0.25      1.42 o 
  -7  -5   8       65.85       69.44      3.50 o 
  -6  -5   8       45.59       51.74      2.26 o 
  -5  -5   8       18.93       21.63      1.13 o 
  -4  -5   8       48.07       48.64      1.57 o 
  -3  -5   8        1.03        1.10      0.59 o 
  -2  -5   8      230.72      230.17      3.38 o 
  -1  -5   8      154.53      160.89      2.55 o 
   0  -5   8       64.13       60.97      1.56 o 
   1  -5   8        2.87        1.96      0.80 o 
   2  -5   8        9.77       10.52      1.03 o 
   3  -5   8       50.44       46.93      2.21 o 
   4  -5   8        8.07        9.50      1.46 o 
   5  -5   8       29.74       23.71      1.93 o 
   6  -5   8       62.24       59.61      3.68 o 
  -9  -4   8        8.28        9.71      2.56 o 
  -8  -4   8        2.67        2.35      1.64 o 
  -7  -4   8        6.56        6.83      1.40 o 
  -6  -4   8        0.03       -1.60      1.82 o 
  -5  -4   8      175.90      176.67      3.05 o 
  -4  -4   8       80.20       82.11      1.89 o 
  -3  -4   8        0.70        0.47      0.81 o 
  -2  -4   8      217.39      199.01      3.06 o 
  -1  -4   8        1.14        0.62      0.60 o 
   0  -4   8     1015.43     1049.65     10.87 o 
   1  -4   8      184.28      188.55      3.04 o 
   2  -4   8        1.18        0.35      0.65 o 
   3  -4   8        0.07       -0.70      0.70 o 
   4  -4   8        3.79        0.68      1.48 o 
   5  -4   8       35.10       32.35      2.42 o 
   6  -4   8        2.28        3.86      1.49 o 
   7  -4   8        8.80        9.21      2.36 o 
 -10  -3   8        6.40        5.11      2.09 o 
  -9  -3   8        0.59        1.35      1.73 o 
  -8  -3   8        1.06       -1.08      1.43 o 
  -7  -3   8       10.43       10.31      1.57 o 
  -6  -3   8       25.21       27.63      1.45 o 
  -5  -3   8      103.52      109.01      2.41 o 
  -4  -3   8        0.18        0.20      0.56 o 
  -3  -3   8        9.73        9.31      0.80 o 
  -2  -3   8       39.53       33.73      1.22 o 
  -1  -3   8       90.36       91.90      1.91 o 
   0  -3   8       79.57       71.23      1.70 o 
   1  -3   8      404.24      438.35      5.54 o 
   2  -3   8       30.51       37.90      1.49 o 
   3  -3   8       48.12       47.87      2.67 o 
   4  -3   8       23.62       21.10      1.67 o 
   5  -3   8       24.24       20.53      1.62 o 
   6  -3   8        8.46        7.62      1.74 o 
   7  -3   8       12.44        9.59      1.95 o 
   8  -3   8        0.38        0.43      2.50 o 
  -9  -2   8       39.83       43.91      3.20 o 
  -8  -2   8       60.08       60.53      2.85 o 
  -7  -2   8        8.84        7.89      1.37 o 
  -6  -2   8       49.85       46.08      2.09 o 
  -5  -2   8       55.58       57.12      2.03 o 
  -4  -2   8       61.03       58.90      2.87 o 
  -3  -2   8        0.14        0.20      0.52 o 
  -2  -2   8      107.39      102.37      1.87 o 
  -1  -2   8       69.52       61.77      1.50 o 
   0  -2   8       46.53       38.99      1.22 o 
   1  -2   8      106.35      113.18      2.10 o 
   2  -2   8       40.85       40.86      1.23 o 
   3  -2   8       17.78       17.39      1.00 o 
   4  -2   8       15.81       12.69      1.69 o 
   5  -2   8      119.74      120.02      3.32 o 
   6  -2   8       41.98       44.89      2.19 o 
   7  -2   8       55.02       47.62      3.02 o 
   8  -2   8        7.39        7.02      2.39 o 
  -9  -1   8       57.32       65.59      4.34 o 
  -8  -1   8        3.04        3.66      1.43 o 
  -7  -1   8       61.42       61.08      2.24 o 
  -6  -1   8       46.65       45.42      2.70 o 
  -5  -1   8      388.44      386.25      6.51 o 
  -4  -1   8      128.10      117.33      2.35 o 
  -3  -1   8      313.15      315.42      5.00 o 
  -2  -1   8       50.51       45.24      1.63 o 
  -1  -1   8      130.69      118.85      2.17 o 
   0  -1   8       98.34       89.03      2.07 o 
   1  -1   8      132.20      120.03      2.49 o 
   2  -1   8      141.14      134.11      2.53 o 
   3  -1   8       88.80       83.76      2.27 o 
   4  -1   8      119.97      125.35      2.63 o 
   5  -1   8      124.16      111.94      3.49 o 
   6  -1   8      584.65      580.66     10.07 o 
   7  -1   8       56.13       59.28      2.83 o 
   8  -1   8       20.39       22.61      3.86 o 
   9  -1   8        0.34       -1.34      2.99 o 
  -9   0   8        0.71        1.06      1.57 o 
  -8   0   8       82.04       77.63      4.88 o 
  -7   0   8       71.98       67.97      2.42 o 
  -6   0   8       22.21       19.32      1.64 o 
  -5   0   8      439.89      455.42      9.04 o 
  -4   0   8     1042.99     1030.60     14.34 o 
  -3   0   8        3.97        2.39      0.67 o 
  -2   0   8      195.82      202.70      3.10 o 
  -1   0   8        8.54       10.72      0.81 o 
   0   0   8      129.77      129.87      2.66 o 
   1   0   8        3.51        2.43      0.60 o 
   2   0   8       42.53       37.50      1.30 o 
   3   0   8      119.97      117.21      2.38 o 
   4   0   8       68.18       68.26      2.08 o 
   5   0   8        4.62        3.39      0.81 o 
   6   0   8       61.93       67.20      2.58 o 
   7   0   8      204.37      208.52      5.31 o 
   8   0   8        0.21       -1.38      1.38 o 
   9   0   8        5.35        3.07      1.90 o 
  -9   1   8        9.99       13.08      2.87 o 
  -8   1   8        2.59        1.63      1.57 o 
  -7   1   8        1.22       -0.46      1.39 o 
  -6   1   8        0.03       -0.19      0.92 o 
  -5   1   8       65.95       64.22      2.15 o 
  -4   1   8      250.57      244.42      4.32 o 
  -3   1   8       74.89       82.21      1.91 o 
  -2   1   8       74.68       78.79      1.79 o 
  -1   1   8      155.95      157.20      2.76 o 
   0   1   8      244.80      252.34      3.78 o 
   1   1   8      311.10      329.84      4.52 o 
   2   1   8       25.73       26.86      1.09 o 
   3   1   8        7.76        5.36      0.75 o 
   4   1   8       21.56       21.81      1.34 o 
   5   1   8       19.63       19.95      1.42 o 
   6   1   8      168.26      177.07      3.43 o 
   7   1   8      293.86      286.79      5.78 o 
   8   1   8       71.18       81.65      6.63 o 
   9   1   8        8.56        8.09      2.34 o 
  10   1   8       13.43       16.20      2.59 o 
  -9   2   8        3.36        0.64      1.81 o 
  -8   2   8       41.57       47.70      2.92 o 
  -7   2   8        1.10        0.33      2.58 o 
  -6   2   8        0.97        0.68      1.69 o 
  -5   2   8        0.00        0.68      0.95 o 
  -4   2   8       38.87       38.96      2.19 o 
  -3   2   8       96.14       98.07      2.45 o 
  -2   2   8       24.78       21.75      1.30 o 
  -1   2   8      113.86      129.92      2.93 o 
   0   2   8        2.75        1.36      0.63 o 
   1   2   8      324.83      378.15      5.57 o 
   2   2   8      122.43      120.43      2.60 o 
   3   2   8       57.86       64.16      2.07 o 
   4   2   8       58.07       54.17      1.96 o 
   5   2   8      134.89      142.13      2.92 o 
   6   2   8      275.50      269.92      5.63 o 
   7   2   8       68.52       68.90      2.20 o 
   8   2   8       43.12       36.85      2.77 o 
   9   2   8       35.30       30.70      2.75 o 
  10   2   8        0.00        0.43      1.82 o 
  -8   3   8       38.81       39.21      2.76 o 
  -7   3   8       23.75       24.90      3.00 o 
  -6   3   8       20.66       16.71      1.67 o 
  -5   3   8       54.41       51.23      2.28 o 
  -4   3   8      220.78      212.93      4.03 o 
  -3   3   8      302.22      286.42      4.78 o 
  -2   3   8        6.41       10.23      0.90 o 
  -1   3   8       44.24       45.61      1.50 o 
   0   3   8      267.32      279.19      4.10 o 
   1   3   8       30.27       34.65      1.28 o 
   2   3   8        1.37        1.50      0.61 o 
   3   3   8       21.70       23.39      1.08 o 
   4   3   8       54.93       53.50      1.59 o 
   5   3   8        0.31        0.52      0.79 o 
   6   3   8        0.39       -0.79      0.79 o 
   7   3   8       14.25       12.72      1.51 o 
   8   3   8        0.00        0.23      1.06 o 
   9   3   8        0.37       -0.98      1.49 o 
  10   3   8       13.36       20.97      2.67 o 
  -8   4   8        0.27        2.72      4.69 o 
  -7   4   8       45.06       54.89      4.72 o 
  -6   4   8        7.94       10.15      1.73 o 
  -5   4   8       32.14       30.07      1.97 o 
  -4   4   8       11.26       11.12      1.39 o 
  -3   4   8       80.95       82.58      2.03 o 
  -2   4   8       62.75       65.08      2.88 o 
  -1   4   8      171.64      169.35      3.01 o 
   0   4   8      106.04      107.66      2.25 o 
   1   4   8        3.60        4.28      0.71 o 
   2   4   8        2.49        4.15      0.71 o 
   3   4   8       32.00       36.60      1.35 o 
   4   4   8       39.25       39.76      1.62 o 
   5   4   8      166.28      164.82      2.77 o 
   6   4   8        0.01       -0.74      0.74 o 
   7   4   8        0.73       -0.84      1.00 o 
   8   4   8        0.10        0.48      1.08 o 
   9   4   8        1.59        0.30      2.78 o 
  10   4   8        1.04        1.45      3.60 o 
  -7   5   8       13.96       13.01      3.24 o 
  -6   5   8        4.47        5.18      1.36 o 
  -5   5   8       63.30       65.74      2.61 o 
  -4   5   8        5.99        3.30      1.19 o 
  -3   5   8        4.56        2.57      1.08 o 
  -2   5   8       52.97       57.15      2.16 o 
  -1   5   8        6.86        8.90      0.89 o 
   0   5   8      283.24      285.35      4.29 o 
   1   5   8        8.19        9.26      0.88 o 
   2   5   8      354.69      334.49      5.55 o 
   3   5   8      483.01      463.91      6.15 o 
   4   5   8      144.87      139.26      2.74 o 
   5   5   8       14.27       12.87      0.96 o 
   6   5   8       75.59       77.06      2.60 o 
   7   5   8       57.79       56.65      2.38 o 
   8   5   8       84.58       77.83      3.18 o 
   9   5   8       10.31       11.74      1.57 o 
  10   5   8        2.05        1.88      2.25 o 
  -6   6   8        0.05       -0.74      1.72 o 
  -5   6   8       86.09       90.49      3.44 o 
  -4   6   8       15.16       15.80      2.28 o 
  -3   6   8      115.56      124.77      3.33 o 
  -2   6   8      132.44      123.71      3.71 o 
  -1   6   8       28.04       29.06      2.69 o 
   0   6   8       39.85       41.97      1.65 o 
   1   6   8       19.52       21.25      1.14 o 
   2   6   8      262.43      255.05      3.95 o 
   3   6   8       97.13       95.03      2.22 o 
   4   6   8       18.68       19.94      1.16 o 
   5   6   8      227.76      225.84      4.60 o 
   6   6   8      191.85      181.56      4.19 o 
   7   6   8       26.62       28.91      1.84 o 
   8   6   8        2.31        2.98      2.19 o 
   9   6   8      138.20      138.52      4.32 o 
  10   6   8       14.66       15.89      1.97 o 
  -6   7   8        2.89        0.20      1.87 o 
  -5   7   8        1.69        1.34      1.90 o 
  -4   7   8      100.07       96.94      3.50 o 
  -3   7   8       38.20       42.10      2.38 o 
  -2   7   8       62.32       56.34      2.65 o 
  -1   7   8      242.92      258.02      5.73 o 
   0   7   8       11.75       11.32      1.13 o 
   1   7   8       74.85       70.80      2.38 o 
   2   7   8       63.16       63.69      2.28 o 
   3   7   8        6.63        5.00      0.93 o 
   4   7   8      368.16      360.31      6.28 o 
   5   7   8      537.06      533.27      7.71 o 
   6   7   8       54.55       52.49      2.34 o 
   7   7   8      242.56      238.53      5.07 o 
   8   7   8        7.32        7.01      1.81 o 
   9   7   8       16.94       15.58      2.19 o 
  10   7   8        0.02       -1.37      1.37 o 
  -5   8   8       18.45       17.32      2.79 o 
  -4   8   8        2.12        1.26      1.72 o 
  -3   8   8       39.44       42.39      3.05 o 
  -2   8   8       26.43       34.72      2.67 o 
  -1   8   8       12.73       13.85      1.96 o 
   0   8   8      103.27       93.98      6.46 o 
   1   8   8        3.18        2.53      1.18 o 
   2   8   8        0.02        0.35      1.15 o 
   3   8   8      933.66      965.48     12.52 o 
   4   8   8       41.50       41.78      2.02 o 
   5   8   8      131.20      128.32      4.36 o 
   6   8   8       80.55       86.35      3.67 o 
   7   8   8       14.31       12.21      1.92 o 
   8   8   8       10.34        7.76      1.96 o 
   9   8   8       47.92       45.80      3.01 o 
  10   8   8        7.40       11.05      1.86 o 
  -4   9   8       55.40       51.93      3.54 o 
  -3   9   8        8.89        5.52      1.96 o 
  -2   9   8      223.54      212.18      9.85 o 
  -1   9   8       12.32       10.05      1.98 o 
   0   9   8        0.43       -0.31      1.39 o 
   1   9   8        1.11        0.49      1.82 o 
   2   9   8       13.92       12.83      1.50 o 
   3   9   8       94.67       97.34      3.18 o 
   4   9   8        7.29        9.80      1.46 o 
   5   9   8      169.79      185.37      5.66 o 
   6   9   8       26.80       24.40      2.26 o 
   7   9   8       95.22       95.64      3.98 o 
   8   9   8       27.88       30.63      2.63 o 
   9   9   8        0.07       -0.75      1.65 o 
  -2  10   8       89.97       89.12      4.17 o 
  -1  10   8       15.21       11.76      2.02 o 
   0  10   8       25.56       24.91      2.39 o 
   1  10   8       36.44       35.53      3.15 o 
   2  10   8       29.86       35.92      2.45 o 
   3  10   8       15.34       15.76      1.95 o 
   4  10   8        1.05        2.50      1.49 o 
   5  10   8       68.57       76.91      4.87 o 
   6  10   8       11.67       12.77      1.62 o 
   7  10   8       43.56       42.93      4.42 o 
   8  10   8       87.55       89.12      4.60 o 
   9  10   8        1.67        1.64      1.72 o 
  -1  11   8       73.23       71.44      6.39 o 
   0  11   8       29.70       34.90      2.65 o 
   1  11   8        6.70        4.38      1.64 o 
   2  11   8        2.73        2.84      1.45 o 
   3  11   8        4.27        5.27      1.53 o 
   4  11   8        7.97        5.24      1.64 o 
   5  11   8        0.38       -0.63      1.18 o 
   6  11   8      101.96      105.18      4.05 o 
   7  11   8       28.08       29.38      2.55 o 
   8  11   8        2.47        0.58      1.66 o 
   1  12   8        8.51        5.71      1.71 o 
   2  12   8        3.56        2.37      1.51 o 
   3  12   8        0.58        1.20      2.34 o 
   4  12   8        0.05        1.41      1.39 o 
   5  12   8        6.21        6.69      1.69 o 
   6  12   8        0.01       -1.45      1.45 o 
  -6  -9   9       14.97       16.63      4.13 o 
  -5  -9   9       14.35       17.34      1.89 o 
  -4  -9   9       60.92       77.51      3.18 o 
  -3  -9   9        2.37        3.99      1.38 o 
  -2  -9   9        2.13        1.66      1.44 o 
  -1  -9   9        2.66        2.66      1.19 o 
   0  -9   9       16.14       16.24      2.06 o 
  -7  -8   9        0.17       -0.54      1.23 o 
  -6  -8   9        0.05       -1.12      1.37 o 
  -5  -8   9        8.16        8.19      0.87 o 
  -4  -8   9       48.70       55.96      1.89 o 
  -3  -8   9       41.29       43.22      2.07 o 
  -2  -8   9       22.95       20.53      1.86 o 
  -1  -8   9        0.67        0.98      0.73 o 
   0  -8   9       29.15       34.13      1.37 o 
   1  -8   9        0.02        1.28      1.03 o 
   2  -8   9       25.71       24.45      2.02 o 
  -8  -7   9        8.90        7.94      1.91 o 
  -7  -7   9        2.16        2.08      1.64 o 
  -6  -7   9       10.81        7.32      1.53 o 
  -5  -7   9        0.85        1.16      1.04 o 
  -4  -7   9        1.93        1.54      0.87 o 
  -3  -7   9       98.96      108.30      2.34 o 
  -2  -7   9       24.13       21.37      1.14 o 
  -1  -7   9       47.00       49.89      1.60 o 
   0  -7   9        4.31        4.78      0.86 o 
   1  -7   9       70.25       73.12      3.36 o 
   2  -7   9        3.91        4.32      1.26 o 
   3  -7   9       27.55       25.60      2.23 o 
   4  -7   9        7.84        5.52      1.98 o 
  -8  -6   9        3.05        2.76      1.59 o 
  -7  -6   9       37.30       33.89      2.40 o 
  -6  -6   9      101.01      112.25      3.86 o 
  -5  -6   9      151.85      152.59      3.81 o 
  -4  -6   9        0.70       -0.60      0.84 o 
  -3  -6   9        1.10        0.07      0.69 o 
  -2  -6   9        4.59        5.45      0.84 o 
  -1  -6   9       78.42       86.64      2.15 o 
   0  -6   9        5.92        6.14      0.88 o 
   1  -6   9       74.66       80.81      2.17 o 
   2  -6   9       64.69       61.98      2.67 o 
   3  -6   9        4.20        4.89      1.30 o 
   4  -6   9        8.04        7.96      1.53 o 
   5  -6   9       19.91       22.33      2.71 o 
  -9  -5   9       27.94       27.07      3.68 o 
  -8  -5   9       23.97       25.89      2.43 o 
  -7  -5   9        6.30        7.69      1.76 o 
  -6  -5   9       22.70       23.66      2.09 o 
  -5  -5   9       14.12       16.89      2.20 o 
  -4  -5   9       73.86       84.87      2.17 o 
  -3  -5   9        0.09        0.64      0.74 o 
  -2  -5   9       98.87      103.83      2.34 o 
  -1  -5   9      206.62      196.26      3.41 o 
   0  -5   9      114.92      118.22      2.58 o 
   1  -5   9       41.98       44.00      1.62 o 
   2  -5   9       43.63       49.10      2.29 o 
   3  -5   9       11.58       13.29      1.56 o 
   4  -5   9       11.46       10.74      1.60 o 
   5  -5   9       17.90       18.16      2.05 o 
   6  -5   9        0.34       -0.73      1.72 o 
  -9  -4   9       14.36       14.06      5.03 o 
  -8  -4   9        4.29        6.19      1.83 o 
  -7  -4   9        2.02        1.85      1.54 o 
  -6  -4   9        1.11        1.07      2.45 o 
  -5  -4   9       45.95       46.50      2.08 o 
  -4  -4   9       50.22       45.44      1.66 o 
  -3  -4   9       50.05       47.83      1.55 o 
  -2  -4   9       81.16       81.94      2.10 o 
  -1  -4   9      184.95      185.65      3.09 o 
   0  -4   9       58.40       57.65      1.70 o 
   1  -4   9      176.69      173.07      2.99 o 
   2  -4   9        0.06       -0.64      0.72 o 
   3  -4   9      115.67      120.91      3.61 o 
   4  -4   9        9.72        9.97      1.73 o 
   5  -4   9        0.69        1.55      1.42 o 
   6  -4   9        4.70        1.72      1.58 o 
   7  -4   9        0.85        3.23      2.10 o 
  -9  -3   9       36.16       41.60      4.10 o 
  -8  -3   9        4.28        7.93      2.00 o 
  -7  -3   9       74.40       79.00      3.14 o 
  -6  -3   9      156.03      149.28      3.54 o 
  -5  -3   9      506.75      533.06      7.71 o 
  -4  -3   9      238.06      249.27      4.90 o 
  -3  -3   9       31.66       28.73      2.11 o 
  -2  -3   9       11.85       10.38      1.41 o 
  -1  -3   9      181.49      172.81      3.13 o 
   0  -3   9       54.91       58.73      1.82 o 
   1  -3   9       84.18       73.40      2.02 o 
   2  -3   9       28.04       28.42      1.44 o 
   3  -3   9       33.82       31.21      1.94 o 
   4  -3   9        0.56       -0.55      1.32 o 
   5  -3   9       52.02       52.30      2.98 o 
   6  -3   9        5.19        2.66      1.74 o 
   7  -3   9        0.02       -0.60      1.49 o 
  -9  -2   9        5.47        4.43      2.06 o 
  -8  -2   9        2.67        2.41      1.57 o 
  -7  -2   9        5.53       11.44      1.80 o 
  -6  -2   9      118.36      118.42      3.37 o 
  -5  -2   9       28.57       25.86      1.73 o 
  -4  -2   9     1115.31     1106.35     13.15 o 
  -3  -2   9      116.12      114.48      2.63 o 
  -2  -2   9        2.97        3.09      0.66 o 
  -1  -2   9        0.14       -0.11      0.55 o 
   0  -2   9        0.62        1.51      0.63 o 
   1  -2   9      292.27      293.76      4.10 o 
   2  -2   9        5.28        4.95      0.76 o 
   3  -2   9      252.68      241.89      4.30 o 
   4  -2   9       20.56       15.11      1.70 o 
   5  -2   9      357.01      341.79      7.21 o 
   6  -2   9      118.67      111.37      4.38 o 
   7  -2   9        6.15        8.74      1.96 o 
   8  -2   9       16.54       15.81      4.17 o 
  -9  -1   9        0.07       -2.11      2.11 o 
  -8  -1   9       36.51       36.82      2.57 o 
  -7  -1   9        8.29        8.21      1.47 o 
  -6  -1   9       66.02       63.77      3.37 o 
  -5  -1   9      341.76      330.12      6.12 o 
  -4  -1   9       91.02       90.37      2.66 o 
  -3  -1   9        0.19       -0.66      0.66 o 
  -2  -1   9        1.13        0.51      0.59 o 
  -1  -1   9        0.83        1.05      0.66 o 
   0  -1   9       91.79       80.03      3.78 o 
   1  -1   9       42.31       47.08      1.89 o 
   2  -1   9        0.00       -0.40      0.57 o 
   3  -1   9        0.00        0.76      0.65 o 
   4  -1   9      468.73      478.46      7.93 o 
   5  -1   9      121.81      130.34      4.06 o 
   6  -1   9      198.89      195.55      4.65 o 
   7  -1   9       23.09       19.17      2.01 o 
   8  -1   9       12.14       16.81      3.55 o 
  -9   0   9       22.58       21.48      2.80 o 
  -8   0   9       64.06       68.00      4.21 o 
  -7   0   9        0.07       -0.51      1.23 o 
  -6   0   9       96.19      105.20      3.28 o 
  -5   0   9      114.85      110.99      3.25 o 
  -4   0   9       62.38       64.00      2.04 o 
  -3   0   9      362.83      341.29      4.71 o 
  -2   0   9      188.46      194.05      3.13 o 
  -1   0   9       34.98       36.46      1.77 o 
   0   0   9        3.39        1.89      0.62 o 
   1   0   9        0.00        0.69      0.60 o 
   2   0   9       28.56       27.60      1.22 o 
   3   0   9      108.54      108.69      2.41 o 
   4   0   9       85.51       84.84      2.22 o 
   5   0   9      178.74      179.26      4.66 o 
   6   0   9       40.64       39.54      2.12 o 
   7   0   9        5.37        1.68      1.24 o 
   8   0   9       40.43       47.03      3.25 o 
   9   0   9        9.41       15.74      4.06 o 
  -8   1   9       53.92       55.86      4.73 o 
  -7   1   9        6.86        7.60      1.98 o 
  -6   1   9        6.36        5.62      1.39 o 
  -5   1   9       25.23       26.98      1.86 o 
  -4   1   9       15.03       17.17      1.35 o 
  -3   1   9      311.04      312.58      5.14 o 
  -2   1   9       38.65       31.57      1.29 o 
  -1   1   9      191.95      216.33      4.64 o 
   0   1   9       55.17       51.58      1.64 o 
   1   1   9       12.05       13.89      1.02 o 
   2   1   9       33.70       34.98      1.29 o 
   3   1   9      261.89      254.34      4.04 o 
   4   1   9       33.02       32.33      1.83 o 
   5   1   9      416.68      416.58      7.11 o 
   6   1   9        0.81        1.16      1.19 o 
   7   1   9        3.04        1.05      1.15 o 
   8   1   9        5.98        3.81      1.73 o 
   9   1   9       30.72       38.94      4.75 o 
  -8   2   9        1.98        0.60      1.67 o 
  -7   2   9       40.07       37.03      2.62 o 
  -6   2   9       38.62       30.99      2.35 o 
  -5   2   9       38.94       40.54      1.94 o 
  -4   2   9      151.69      152.00      3.40 o 
  -3   2   9       71.55       63.62      2.10 o 
  -2   2   9        0.10        1.02      0.76 o 
  -1   2   9        0.78        1.24      0.77 o 
   0   2   9       66.74       71.34      2.22 o 
   1   2   9      150.81      161.05      3.48 o 
   2   2   9       76.04       66.36      2.19 o 
   3   2   9      293.37      272.91      5.04 o 
   4   2   9      908.03      902.07     12.93 o 
   5   2   9       46.19       44.62      2.15 o 
   6   2   9      280.73      276.23      5.45 o 
   7   2   9       96.01       96.02      3.58 o 
   8   2   9        1.88        2.04      2.31 o 
   9   2   9       50.76       50.75      3.48 o 
  -8   3   9        5.58        3.50      2.22 o 
  -7   3   9        2.21        0.98      1.63 o 
  -6   3   9        0.43        1.46      1.47 o 
  -5   3   9      256.08      262.71      5.44 o 
  -4   3   9      483.72      481.26      7.35 o 
  -3   3   9       92.44       88.51      2.87 o 
  -2   3   9      347.49      334.63      5.90 o 
  -1   3   9        5.77        4.87      0.95 o 
   0   3   9       37.05       41.83      1.76 o 
   1   3   9       18.89       21.76      1.36 o 
   2   3   9      236.61      240.20      4.58 o 
   3   3   9       14.45       11.42      1.12 o 
   4   3   9      811.36      796.09     10.76 o 
   5   3   9      557.69      568.53      8.21 o 
   6   3   9      184.04      186.27      3.72 o 
   7   3   9       36.22       36.44      2.08 o 
   8   3   9        8.19        7.93      1.94 o 
   9   3   9      141.05      141.92      5.45 o 
  10   3   9        4.35        4.88      2.04 o 
  -7   4   9       47.45       48.60      2.94 o 
  -6   4   9        6.43        5.55      1.90 o 
  -5   4   9       16.76       14.00      1.64 o 
  -4   4   9       67.02       72.91      2.82 o 
  -3   4   9      524.60      535.94      9.57 o 
  -2   4   9       12.11       17.37      1.32 o 
  -1   4   9       94.65       94.82      2.32 o 
   0   4   9      114.15      113.07      2.62 o 
   1   4   9       27.91       26.19      1.53 o 
   2   4   9        0.25        0.69      0.69 o 
   3   4   9        1.87        2.77      0.76 o 
   4   4   9       32.70       31.88      1.36 o 
   5   4   9      146.51      154.98      3.31 o 
   6   4   9       33.79       36.42      1.91 o 
   7   4   9      174.15      172.76      4.22 o 
   8   4   9       76.35       71.84      3.54 o 
   9   4   9        1.48       -0.75      1.55 o 
  10   4   9       22.46       19.78      3.32 o 
  -7   5   9        3.72        7.13      3.10 o 
  -6   5   9        2.16        3.14      2.39 o 
  -5   5   9        0.00       -0.65      1.18 o 
  -4   5   9        2.27        3.45      1.52 o 
  -3   5   9       59.15       65.00      2.53 o 
  -2   5   9      495.98      503.90     11.07 o 
  -1   5   9       16.03       17.56      1.23 o 
   0   5   9        1.66        2.22      0.75 o 
   1   5   9      192.68      188.49      3.35 o 
   2   5   9       11.69       12.63      1.29 o 
   3   5   9       15.47       17.30      1.14 o 
   4   5   9      364.89      356.56      8.53 o 
   5   5   9       59.88       54.89      2.36 o 
   6   5   9       45.51       50.49      2.22 o 
   7   5   9      132.40      124.90      3.59 o 
   8   5   9        2.51        3.12      1.34 o 
   9   5   9       43.66       33.39      3.52 o 
  10   5   9       12.62       11.91      2.91 o 
  -6   6   9        3.19        2.08      3.86 o 
  -5   6   9       17.47       15.20      1.92 o 
  -4   6   9      198.86      201.29      6.14 o 
  -3   6   9       88.56       89.86      2.99 o 
  -2   6   9       94.77       97.71      3.40 o 
  -1   6   9      109.76       99.78      3.35 o 
   0   6   9      120.69      122.84      3.24 o 
   1   6   9       63.34       66.00      2.44 o 
   2   6   9      580.01      553.39      9.44 o 
   3   6   9        1.98        1.05      0.92 o 
   4   6   9       68.90       60.85      2.45 o 
   5   6   9      373.18      374.78     13.32 o 
   6   6   9      424.87      441.38      7.73 o 
   7   6   9       63.84       58.82      2.52 o 
   8   6   9       48.08       44.43      2.64 o 
   9   6   9        0.76        1.46      1.67 o 
  10   6   9        0.32       -2.03      2.03 o 
  -5   7   9        5.85        4.48      2.01 o 
  -4   7   9       10.03        7.67      1.88 o 
  -3   7   9      127.74      132.32      4.16 o 
  -2   7   9      104.35      106.47      4.36 o 
  -1   7   9       56.32       59.82      3.79 o 
   0   7   9       13.62       10.86      1.57 o 
   1   7   9       19.76       22.78      2.09 o 
   2   7   9      454.04      460.01     10.55 o 
   3   7   9     1096.00     1078.16     17.26 o 
   4   7   9        0.02       -1.97      1.97 o 
   5   7   9      651.99      674.04     15.05 o 
   6   7   9        6.22        5.26      1.66 o 
   7   7   9       28.20       28.17      2.20 o 
   8   7   9       72.95       72.56      3.70 o 
   9   7   9       11.83       13.80      2.25 o 
  10   7   9        1.86        1.99      1.96 o 
  -4   8   9        0.44       -0.09      1.75 o 
  -3   8   9        2.27        0.98      2.34 o 
  -2   8   9        6.07        4.89      1.99 o 
  -1   8   9      115.50      118.00      4.50 o 
   0   8   9        3.84        4.34      1.62 o 
   1   8   9       70.46       72.16      3.41 o 
   2   8   9       26.00       29.78      2.37 o 
   3   8   9      105.82      105.56      4.05 o 
   4   8   9       94.71      102.57      4.08 o 
   5   8   9        0.00        1.44      1.64 o 
   6   8   9       99.29      101.59      4.21 o 
   7   8   9      207.38      214.77      4.93 o 
   8   8   9       66.89       68.21      3.61 o 
   9   8   9        0.66       -1.17      1.66 o 
  -3   9   9        3.51        3.04      2.05 o 
  -2   9   9       43.89       43.76      3.14 o 
  -1   9   9        4.86        2.62      3.59 o 
   0   9   9       32.45       37.14      3.03 o 
   1   9   9       14.73       14.39      2.21 o 
   2   9   9       15.57       12.00      1.85 o 
   3   9   9        2.82        6.71      1.76 o 
   4   9   9       85.44       83.39      3.69 o 
   5   9   9       45.26       42.27      2.87 o 
   6   9   9       18.55       19.39      2.39 o 
   7   9   9      108.58      117.04      3.63 o 
   8   9   9       36.64       39.24      2.94 o 
   9   9   9        0.03        0.44      1.80 o 
  -2  10   9       10.00        9.44      2.22 o 
  -1  10   9        3.82        3.25      1.81 o 
   0  10   9       15.44       13.77      2.10 o 
   1  10   9       10.32       10.71      1.94 o 
   2  10   9        1.20        2.31      1.58 o 
   3  10   9        0.43       -0.57      1.40 o 
   4  10   9       81.84       91.53      3.89 o 
   5  10   9       31.93       35.00      2.71 o 
   6  10   9       45.44       47.82      2.59 o 
   7  10   9        6.84       10.25      1.80 o 
   8  10   9        0.13       -0.40      1.76 o 
   0  11   9        1.83        2.83      1.73 o 
   1  11   9        0.24        0.38      1.53 o 
   2  11   9       20.92       26.67      2.45 o 
   3  11   9       34.58       32.22      2.60 o 
   4  11   9       15.33       11.31      2.34 o 
   5  11   9       13.36       16.73      4.30 o 
   6  11   9        3.34        4.72      1.48 o 
   7  11   9        6.18        5.56      1.94 o 
   3  12   9       10.99       11.96      2.02 o 
   4  12   9       18.64       20.16      2.19 o 
   5  12   9       13.89       16.53      1.73 o 
  -3  -9  10       21.96       25.25      2.74 o 
  -2  -9  10        3.38        4.89      1.90 o 
  -6  -8  10        9.30       11.28      2.09 o 
  -5  -8  10       90.54       93.35      3.22 o 
  -4  -8  10       17.78       23.02      1.41 o 
  -3  -8  10        4.51        2.85      0.83 o 
  -2  -8  10        0.98        0.43      0.71 o 
  -1  -8  10        1.72        0.79      0.89 o 
   0  -8  10        2.33        1.87      1.68 o 
   1  -8  10       15.89       14.58      1.58 o 
  -7  -7  10        2.59        4.19      1.63 o 
  -6  -7  10       37.36       40.00      2.50 o 
  -5  -7  10        0.03        0.19      1.66 o 
  -4  -7  10        3.53        2.71      1.46 o 
  -3  -7  10        4.98        6.05      1.05 o 
  -2  -7  10        0.19       -0.03      0.81 o 
  -1  -7  10        0.25       -0.77      0.91 o 
   0  -7  10       29.44       26.58      1.72 o 
   1  -7  10       32.21       32.43      2.20 o 
   2  -7  10       16.43       13.42      1.66 o 
   3  -7  10       10.00        7.93      1.83 o 
  -8  -6  10        0.08        4.17      1.69 o 
  -7  -6  10       20.71       22.90      2.25 o 
  -6  -6  10       36.46       30.24      2.35 o 
  -5  -6  10       95.76      118.43      4.03 o 
  -4  -6  10      114.13      126.08      4.05 o 
  -3  -6  10        0.98        0.55      1.00 o 
  -2  -6  10        1.50        1.48      0.91 o 
  -1  -6  10       15.02       16.27      1.34 o 
   0  -6  10        0.10       -0.53      1.32 o 
   1  -6  10       11.36       12.04      1.42 o 
   2  -6  10        9.21       11.19      1.59 o 
   3  -6  10       42.18       42.05      3.04 o 
   4  -6  10       66.31       64.43      3.47 o 
  -8  -5  10        8.96        7.10      2.01 o 
  -7  -5  10       13.04        4.26      1.80 o 
  -6  -5  10       75.54       75.94      3.44 o 
  -5  -5  10       19.93       17.18      1.97 o 
  -4  -5  10      551.65      550.72      9.99 o 
  -3  -5  10      141.26      160.05      3.50 o 
  -2  -5  10       25.07       26.60      1.53 o 
  -1  -5  10        9.99       11.07      1.20 o 
   0  -5  10        7.92        9.24      1.16 o 
   1  -5  10       10.75       13.20      1.42 o 
   2  -5  10       32.70       38.17      2.57 o 
   3  -5  10        2.56        5.07      1.42 o 
   4  -5  10       84.39       83.30      3.32 o 
   5  -5  10        2.12        1.53      1.95 o 
  -8  -4  10        5.37        6.49      2.64 o 
  -7  -4  10       11.79        8.12      1.90 o 
  -6  -4  10        6.56        8.06      1.82 o 
  -5  -4  10      124.69      122.15      3.44 o 
  -4  -4  10       14.58       17.84      1.58 o 
  -3  -4  10       90.79       85.56      2.50 o 
  -2  -4  10        4.53        5.07      0.96 o 
  -1  -4  10       49.93       52.80      1.82 o 
   0  -4  10       68.21       72.84      2.32 o 
   1  -4  10        2.94        4.06      1.15 o 
   2  -4  10       58.27       66.20      3.62 o 
   3  -4  10      137.55      146.91      4.52 o 
   4  -4  10       68.46       68.35      3.44 o 
   5  -4  10        0.15        1.25      1.78 o 
   6  -4  10       18.20       17.55      4.64 o 
  -8  -3  10        0.00        2.18      1.81 o 
  -7  -3  10        9.31       12.86      1.81 o 
  -6  -3  10       14.85       13.37      1.51 o 
  -5  -3  10       67.14       58.56      2.33 o 
  -4  -3  10      112.82      108.87      3.44 o 
  -3  -3  10        1.09       -0.64      0.86 o 
  -2  -3  10      110.95      114.47      2.76 o 
  -1  -3  10       61.80       64.08      2.88 o 
   0  -3  10      504.95      506.98      7.14 o 
   1  -3  10      198.12      205.19      3.71 o 
   2  -3  10       28.27       31.81      1.80 o 
   3  -3  10      403.45      420.29     12.77 o 
   4  -3  10       96.47      108.46      4.22 o 
   5  -3  10        3.38        3.37      1.59 o 
   6  -3  10       13.12       13.13      2.14 o 
   7  -3  10        2.61        1.22      2.11 o 
  -8  -2  10        1.23        0.36      2.04 o 
  -7  -2  10        3.18        2.55      1.59 o 
  -6  -2  10      190.95      187.49      4.99 o 
  -5  -2  10        8.92        9.27      1.51 o 
  -4  -2  10       43.13       47.13      1.97 o 
  -3  -2  10      196.97      197.07      3.90 o 
  -2  -2  10      206.96      209.22      3.88 o 
  -1  -2  10     1376.77     1373.70     18.55 o 
   0  -2  10        6.88        6.22      1.34 o 
   1  -2  10      195.15      172.15      3.79 o 
   2  -2  10      154.18      144.97      3.52 o 
   3  -2  10      634.13      631.72      9.94 o 
   4  -2  10      363.71      367.78      8.64 o 
   5  -2  10       38.90       33.88      2.59 o 
   6  -2  10       12.28       10.67      1.95 o 
   7  -2  10        0.33        0.26      1.57 o 
  -8  -1  10        8.42        5.30      2.22 o 
  -7  -1  10        9.74        8.98      1.84 o 
  -6  -1  10       24.47       26.99      2.05 o 
  -5  -1  10       16.96       20.69      1.79 o 
  -4  -1  10        9.50       11.32      1.52 o 
  -3  -1  10      212.19      203.52      4.43 o 
  -2  -1  10        9.94        7.81      0.90 o 
  -1  -1  10        3.36        3.18      0.75 o 
   0  -1  10       37.16       33.58      1.39 o 
   1  -1  10       43.60       41.02      1.50 o 
   2  -1  10       18.34       17.81      1.19 o 
   3  -1  10      536.46      563.00      9.02 o 
   4  -1  10     1794.10     1768.54     26.87 o 
   5  -1  10       28.77       28.50      2.14 o 
   6  -1  10       13.35       13.57      1.64 o 
   7  -1  10        3.08        4.12      1.66 o 
   8  -1  10       46.89       62.54      6.54 o 
  -8   0  10        0.40        0.85      1.98 o 
  -7   0  10       28.72       25.75      2.39 o 
  -6   0  10        1.20        1.90      1.28 o 
  -5   0  10      487.29      483.09      8.29 o 
  -4   0  10       89.64       81.34      2.88 o 
  -3   0  10        0.58        0.39      0.86 o 
  -2   0  10       13.83       11.09      1.05 o 
  -1   0  10      254.34      245.01      4.40 o 
   0   0  10       77.04       81.65      2.01 o 
   1   0  10      132.85      131.60      2.70 o 
   2   0  10        9.89        9.96      0.99 o 
   3   0  10        4.02        4.77      1.26 o 
   4   0  10      645.05      663.59     11.59 o 
   5   0  10      330.40      325.74      6.98 o 
   6   0  10       51.36       52.84      2.77 o 
   7   0  10        7.58        7.57      1.73 o 
   8   0  10       36.28       31.19      5.13 o 
  -8   1  10        1.05        3.47      1.79 o 
  -7   1  10        0.60        0.84      1.55 o 
  -6   1  10        0.65        2.66      1.52 o 
  -5   1  10       53.66       51.77      2.80 o 
  -4   1  10      361.68      366.17      6.74 o 
  -3   1  10      284.33      274.67      4.88 o 
  -2   1  10        0.03       -0.75      0.75 o 
  -1   1  10        3.97        1.58      0.72 o 
   0   1  10      192.52      178.96      4.33 o 
   1   1  10        3.93        2.58      0.73 o 
   2   1  10        1.03        0.32      0.76 o 
   3   1  10       56.35       57.38      2.28 o 
   4   1  10       13.50       12.19      1.31 o 
   5   1  10       52.38       54.72      6.16 o 
   6   1  10        2.63        2.11      1.33 o 
   7   1  10       25.19       22.62      2.13 o 
   8   1  10        7.81        8.92      2.13 o 
   9   1  10       93.10      103.94      8.03 o 
  -8   2  10        2.57        3.61      1.89 o 
  -7   2  10       21.52       21.27      2.32 o 
  -6   2  10        2.65       -0.17      1.33 o 
  -5   2  10        2.35        0.59      1.37 o 
  -4   2  10        0.09       -0.93      0.93 o 
  -3   2  10       49.41       53.45      2.06 o 
  -2   2  10      117.16      106.60      2.76 o 
  -1   2  10        1.46        3.09      0.93 o 
   0   2  10       36.49       38.35      1.80 o 
   1   2  10        7.46        7.41      1.08 o 
   2   2  10       65.52       70.09      2.20 o 
   3   2  10        2.08        1.03      0.88 o 
   4   2  10      169.30      190.54      4.20 o 
   5   2  10      128.34      130.29      3.51 o 
   6   2  10      143.81      147.63      5.13 o 
   7   2  10        0.20       -0.86      1.31 o 
   8   2  10       10.46       12.07      2.40 o 
   9   2  10        1.65        1.16      1.88 o 
  -7   3  10        0.41        0.62      1.50 o 
  -6   3  10       32.88       34.62      2.63 o 
  -5   3  10      101.22       89.06      3.63 o 
  -4   3  10      254.92      264.78      5.56 o 
  -3   3  10       22.86       22.99      3.16 o 
  -2   3  10       17.64       11.98      1.44 o 
  -1   3  10        4.68        2.93      0.96 o 
   0   3  10      127.46      129.37      3.25 o 
   1   3  10       93.53       90.19      2.68 o 
   2   3  10       11.45       13.46      1.78 o 
   3   3  10       55.36       62.55      2.26 o 
   4   3  10       33.84       35.14      2.47 o 
   5   3  10       50.14       53.78      2.94 o 
   6   3  10       51.15       45.75      2.50 o 
   7   3  10        0.34        0.91      1.36 o 
   8   3  10        4.29        4.36      1.61 o 
   9   3  10        2.08        3.16      1.95 o 
  -7   4  10        5.73        5.96      2.10 o 
  -6   4  10        6.02        8.67      2.19 o 
  -5   4  10       47.63       44.03      2.75 o 
  -4   4  10       49.27       50.73      2.49 o 
  -3   4  10      634.97      642.98     10.26 o 
  -2   4  10       35.18       32.29      2.24 o 
  -1   4  10       49.31       48.67      2.98 o 
   0   4  10        0.33       -0.04      0.79 o 
   1   4  10      280.91      287.10      4.88 o 
   2   4  10        3.75        2.11      0.92 o 
   3   4  10      448.71      444.72      7.44 o 
   4   4  10        0.44        2.80      1.49 o 
   5   4  10      106.32      111.67      3.75 o 
   6   4  10        2.84        3.42      1.42 o 
   7   4  10       34.77       34.20      2.35 o 
   8   4  10        4.84        3.90      1.61 o 
   9   4  10        6.31        2.53      2.23 o 
  -6   5  10       13.93       14.31      2.40 o 
  -5   5  10       25.37       28.78      2.44 o 
  -4   5  10       44.17       37.08      2.20 o 
  -3   5  10        2.34        1.61      1.24 o 
  -2   5  10       23.79       23.10      2.38 o 
  -1   5  10        0.02       -1.07      1.07 o 
   0   5  10        0.47       -0.53      1.02 o 
   1   5  10        0.90        0.95      1.01 o 
   2   5  10      119.13      130.84      3.48 o 
   3   5  10       18.74       21.24      1.97 o 
   4   5  10      364.01      362.88      7.39 o 
   5   5  10       16.98       14.32      1.50 o 
   6   5  10      162.01      163.23      4.60 o 
   7   5  10       86.10       89.25      5.46 o 
   8   5  10      102.12       98.45      3.39 o 
   9   5  10        0.24        0.84      2.58 o 
  -5   6  10        3.90        5.23      3.05 o 
  -4   6  10        0.19       -1.38      1.38 o 
  -3   6  10        0.01       -1.09      1.09 o 
  -2   6  10        2.13        2.41      1.36 o 
  -1   6  10        1.68        0.59      2.58 o 
   0   6  10      133.88      133.30      3.98 o 
   1   6  10        9.04       10.88      1.57 o 
   2   6  10      242.72      241.36      7.59 o 
   3   6  10      350.14      345.96      7.18 o 
   4   6  10      193.37      189.00      4.88 o 
   5   6  10       83.93       91.01      3.16 o 
   6   6  10       72.88       75.85      3.41 o 
   7   6  10       44.51       46.72      3.24 o 
   8   6  10        1.20       -1.44      1.44 o 
   9   6  10       56.31       54.45      6.24 o 
  -5   7  10        1.94        7.42      2.86 o 
  -4   7  10        6.09        2.66      1.57 o 
  -3   7  10        0.70        1.06      1.40 o 
  -2   7  10       25.01       26.54      2.57 o 
  -1   7  10       29.19       27.22      4.57 o 
   0   7  10       92.31       99.20      3.48 o 
   1   7  10      212.68      223.91      5.44 o 
   2   7  10       30.03       32.23      2.80 o 
   3   7  10      217.23      214.29      5.27 o 
   4   7  10       10.91       13.27      1.77 o 
   5   7  10        7.35        9.84      2.02 o 
   6   7  10       59.69       66.11      3.14 o 
   7   7  10        6.22        8.35      2.10 o 
   8   7  10       11.09       14.06      2.06 o 
   9   7  10       68.03       64.97      3.91 o 
  -4   8  10        4.60        8.93      2.26 o 
  -3   8  10        7.64        7.26      2.15 o 
  -2   8  10       18.34       18.40      2.44 o 
  -1   8  10        1.39       -1.43      1.43 o 
   0   8  10        0.05       -1.35      1.45 o 
   1   8  10        1.85        3.15      1.59 o 
   2   8  10        7.29        8.69      1.86 o 
   3   8  10       23.46       20.35      2.65 o 
   4   8  10        9.54       12.10      2.07 o 
   5   8  10      145.18      143.24      5.08 o 
   6   8  10       79.79       94.53      4.64 o 
   7   8  10       10.21       16.62      2.20 o 
   8   8  10        0.00        0.62      1.47 o 
   9   8  10        0.01       -0.39      1.86 o 
  -2   9  10        1.24        3.91      1.88 o 
  -1   9  10        0.75        0.16      1.58 o 
   0   9  10        0.95        0.31      1.53 o 
   1   9  10        0.50        0.99      1.47 o 
   2   9  10        3.40        1.70      3.53 o 
   3   9  10       36.12       42.25      3.31 o 
   4   9  10        6.94        5.11      1.97 o 
   5   9  10       94.82       91.18      5.71 o 
   6   9  10        0.00       -1.67      1.67 o 
   7   9  10        0.11       -0.30      1.38 o 
   8   9  10        0.41       -1.25      1.76 o 
  -1  10  10       38.98       48.21      3.37 o 
   0  10  10        0.86       -0.56      1.67 o 
   1  10  10        9.39       12.89      2.11 o 
   2  10  10        7.85        9.38      2.09 o 
   3  10  10        0.91       -0.33      1.54 o 
   4  10  10       18.50       20.04      2.69 o 
   5  10  10        0.97        2.39      1.78 o 
   6  10  10        1.90        1.62      1.83 o 
   7  10  10       14.54       15.60      2.00 o 
   1  11  10        7.27        5.37      1.83 o 
   2  11  10        3.92        7.72      2.30 o 
   3  11  10       12.68       10.71      2.11 o 
   4  11  10       20.19       24.11      2.51 o 
   5  11  10        1.79        1.08      1.81 o 
   6  11  10        0.70       -0.24      1.33 o 
  -4  -8  11       33.55       34.22      2.16 o 
  -3  -8  11       16.07       16.69      1.68 o 
  -2  -8  11        0.72        0.45      1.16 o 
  -1  -8  11        0.00       -0.57      1.47 o 
  -5  -7  11        1.86        1.11      2.30 o 
  -4  -7  11        5.10        5.65      1.56 o 
  -3  -7  11       44.12       37.81      2.52 o 
  -2  -7  11        7.89        7.17      1.28 o 
  -1  -7  11        0.34        0.38      1.05 o 
   0  -7  11        0.37        0.30      1.34 o 
   1  -7  11        0.01       -0.19      1.18 o 
  -6  -6  11       53.06       58.70      3.14 o 
  -5  -6  11        1.26        3.87      1.61 o 
  -4  -6  11        2.09        0.64      1.37 o 
  -3  -6  11       17.64       18.07      1.94 o 
  -2  -6  11        3.34        1.07      1.12 o 
  -1  -6  11        4.95        5.46      1.37 o 
   0  -6  11       10.98       13.26      1.51 o 
   1  -6  11       41.77       38.72      2.30 o 
   2  -6  11        0.20       -0.18      1.29 o 
   3  -6  11       72.17       76.42      3.28 o 
  -7  -5  11        3.24        3.80      1.80 o 
  -6  -5  11       87.50       85.34      5.70 o 
  -5  -5  11       96.04      107.22      4.02 o 
  -4  -5  11        0.36       -0.69      1.11 o 
  -3  -5  11        0.62       -0.74      1.13 o 
  -2  -5  11       82.62       89.78      3.01 o 
  -1  -5  11       14.08       15.15      1.54 o 
   0  -5  11        2.88        0.63      1.26 o 
   1  -5  11        3.31        1.70      1.16 o 
   2  -5  11      142.26      147.58      4.31 o 
   3  -5  11        9.62       14.32      1.83 o 
   4  -5  11        0.05        2.48      1.44 o 
  -7  -4  11        0.06       -1.54      1.54 o 
  -6  -4  11        0.33       -0.75      2.79 o 
  -5  -4  11       23.46       20.58      2.14 o 
  -4  -4  11        8.59        8.92      1.48 o 
  -3  -4  11       22.02       17.12      1.66 o 
  -2  -4  11       16.10       17.68      1.65 o 
  -1  -4  11       60.67       54.63      2.34 o 
   0  -4  11       31.82       35.58      1.99 o 
   1  -4  11        0.04        0.31      1.06 o 
   2  -4  11        4.37        3.52      1.21 o 
   3  -4  11      128.12      126.49      4.05 o 
   4  -4  11      244.48      266.48      6.35 o 
   5  -4  11        8.24       12.84      2.62 o 
  -8  -3  11       18.94       19.76      2.70 o 
  -7  -3  11        1.89        4.42      1.90 o 
  -6  -3  11       26.72       27.51      3.03 o 
  -5  -3  11       96.13       98.48      3.31 o 
  -4  -3  11        6.95        5.87      1.50 o 
  -3  -3  11       18.91       19.36      1.79 o 
  -2  -3  11        0.13       -0.71      1.14 o 
  -1  -3  11       63.64       69.88      2.66 o 
   0  -3  11        1.87        0.66      1.10 o 
   1  -3  11      130.21      130.96      3.57 o 
   2  -3  11       26.98       32.88      2.09 o 
   3  -3  11       28.82       29.40      2.43 o 
   4  -3  11       71.17       72.29      5.11 o 
   5  -3  11      258.77      264.38      7.42 o 
   6  -3  11        1.53        1.91      2.06 o 
  -8  -2  11        0.20       -2.13      2.13 o 
  -7  -2  11        1.36        1.55      1.64 o 
  -6  -2  11        5.37        5.45      2.35 o 
  -5  -2  11       64.56       69.55      2.72 o 
  -4  -2  11      357.03      357.95      6.60 o 
  -3  -2  11        8.91        9.17      1.29 o 
  -2  -2  11      243.24      241.44      5.29 o 
  -1  -2  11       80.36       84.95      4.16 o 
   0  -2  11      174.30      160.82      4.89 o 
   1  -2  11       11.16        8.80      1.35 o 
   2  -2  11       11.93       11.11      1.42 o 
   3  -2  11       54.38       49.58      3.40 o 
   4  -2  11       36.65       37.69      2.69 o 
   5  -2  11        8.75        6.83      1.82 o 
   6  -2  11       17.04       17.02      2.79 o 
   7  -2  11        4.74        8.48      3.34 o 
  -8  -1  11       11.51        4.53      2.68 o 
  -7  -1  11       10.23        7.40      1.88 o 
  -6  -1  11        0.98        0.29      1.54 o 
  -5  -1  11       18.54       14.75      1.74 o 
  -4  -1  11       59.52       57.54      2.52 o 
  -3  -1  11        4.83        4.89      1.21 o 
  -2  -1  11        7.04        6.13      1.27 o 
  -1  -1  11        0.60        0.04      0.99 o 
   0  -1  11      197.20      205.97      4.94 o 
   1  -1  11        1.19        0.43      1.08 o 
   2  -1  11      314.51      318.52      6.01 o 
   3  -1  11       35.93       40.18      2.05 o 
   4  -1  11       28.43       26.61      2.10 o 
   5  -1  11        4.79        4.61      1.41 o 
   6  -1  11        0.05       -0.79      1.48 o 
   7  -1  11       11.32       13.19      4.06 o 
  -7   0  11        1.90        3.58      2.03 o 
  -6   0  11        3.62        0.81      1.35 o 
  -5   0  11       16.75       15.90      1.76 o 
  -4   0  11        1.61       -1.07      1.15 o 
  -3   0  11       65.02       57.41      2.46 o 
  -2   0  11      285.08      279.94      5.58 o 
  -1   0  11       81.84       92.50      3.37 o 
   0   0  11       41.19       42.64      2.35 o 
   1   0  11       65.39       67.58      2.77 o 
   2   0  11      163.30      154.66      4.23 o 
   3   0  11        5.70        4.41      1.37 o 
   4   0  11       77.09       98.36      3.57 o 
   5   0  11       15.31       14.92      1.83 o 
   6   0  11       11.02       13.04      2.00 o 
   7   0  11       36.96       41.87      3.96 o 
   8   0  11        4.38        3.18      3.47 o 
  -7   1  11        0.09       -0.48      1.98 o 
  -6   1  11        0.03       -0.56      1.45 o 
  -5   1  11        0.93        0.88      1.22 o 
  -4   1  11       21.25       17.06      1.74 o 
  -3   1  11      123.87      123.00      4.04 o 
  -2   1  11        2.97        0.98      1.15 o 
  -1   1  11       14.29        9.24      1.32 o 
   0   1  11       45.97       48.93      2.17 o 
   1   1  11       14.45       14.26      1.29 o 
   2   1  11        0.69       -0.94      0.94 o 
   3   1  11       44.46       41.81      2.30 o 
   4   1  11       22.70       25.63      2.02 o 
   5   1  11       58.07       59.99      2.89 o 
   6   1  11       11.48        9.76      2.20 o 
   7   1  11        4.82        2.64      1.60 o 
   8   1  11        6.81        4.88      2.10 o 
  -7   2  11        0.38        0.36      2.17 o 
  -6   2  11       18.82       24.14      2.89 o 
  -5   2  11        2.53        0.33      1.46 o 
  -4   2  11       10.20       10.84      1.81 o 
  -3   2  11        0.09       -1.39      1.39 o 
  -2   2  11        2.52        0.46      0.94 o 
  -1   2  11        2.69        1.71      1.02 o 
   0   2  11       12.19       17.63      1.79 o 
   1   2  11       13.34        9.47      1.17 o 
   2   2  11        1.95        0.02      0.86 o 
   3   2  11      176.83      179.15      4.11 o 
   4   2  11      266.32      264.45      6.09 o 
   5   2  11       47.34       43.60      2.48 o 
   6   2  11        7.17        8.81      2.75 o 
   7   2  11        0.79       -0.36      1.35 o 
   8   2  11        1.89        2.55      1.85 o 
  -6   3  11        5.28        4.13      2.19 o 
  -5   3  11       23.21       23.26      2.35 o 
  -4   3  11        1.93        2.45      1.60 o 
  -3   3  11       30.97       30.85      2.35 o 
  -2   3  11        0.00       -0.86      0.86 o 
  -1   3  11        0.02       -0.95      0.95 o 
   0   3  11       22.11       23.06      1.63 o 
   1   3  11        3.55        3.07      1.77 o 
   2   3  11        3.19        2.96      1.00 o 
   3   3  11       49.23       47.91      2.00 o 
   4   3  11      248.06      246.57      5.13 o 
   5   3  11      145.15      151.89      4.48 o 
   6   3  11        9.19        5.03      1.84 o 
   7   3  11        0.04       -1.15      1.56 o 
   8   3  11        0.41       -1.46      1.46 o 
  -6   4  11        0.98        0.39      2.07 o 
  -5   4  11       14.37       11.78      2.11 o 
  -4   4  11       80.18       82.16      3.97 o 
  -3   4  11        3.57        2.36      1.51 o 
  -2   4  11       19.64       16.34      3.67 o 
  -1   4  11        5.56        1.42      1.28 o 
   0   4  11       20.25       14.47      1.70 o 
   1   4  11       10.05       12.87      1.39 o 
   2   4  11        8.66       10.09      1.54 o 
   3   4  11       19.11       17.05      1.70 o 
   4   4  11        1.91       -0.35      1.17 o 
   5   4  11       27.45       19.53      1.96 o 
   6   4  11      115.15      123.12      4.51 o 
   7   4  11       46.84       48.14      3.28 o 
   8   4  11        2.67       -0.47      1.51 o 
   9   4  11        8.65        3.70      5.48 o 
  -5   5  11       48.54       57.16      7.09 o 
  -4   5  11        6.00        7.08      1.78 o 
  -3   5  11       44.17       39.60      3.16 o 
  -2   5  11        0.93        0.27      1.31 o 
  -1   5  11       55.73       51.96      2.67 o 
   0   5  11        7.23        6.56      1.41 o 
   1   5  11       13.39        8.74      1.55 o 
   2   5  11       12.30       12.50      1.68 o 
   3   5  11       52.51       57.32      2.91 o 
   4   5  11        7.12        7.88      1.49 o 
   5   5  11       41.36       41.57      2.32 o 
   6   5  11        0.92        1.26      1.41 o 
   7   5  11        1.70        2.99      1.92 o 
   8   5  11        0.01       -1.74      1.74 o 
   9   5  11        0.00       -1.71      2.27 o 
  -5   6  11       10.91       14.65      2.59 o 
  -4   6  11       10.50       11.35      2.39 o 
  -3   6  11       22.20       24.70      2.29 o 
  -2   6  11        7.07        7.76      1.62 o 
  -1   6  11        0.01       -1.33      1.88 o 
   0   6  11      111.11      112.86      3.76 o 
   1   6  11       92.78       96.07      3.52 o 
   2   6  11        1.60        1.58      1.33 o 
   3   6  11       41.53       43.98      3.07 o 
   4   6  11       57.12       61.09      3.53 o 
   5   6  11       32.36       31.07      2.29 o 
   6   6  11       53.91       62.95      2.83 o 
   7   6  11       53.77       58.74      4.80 o 
   8   6  11       34.31       27.10      2.88 o 
  -4   7  11       11.99       11.69      2.33 o 
  -3   7  11       19.39       18.52      2.22 o 
  -2   7  11       15.62       18.77      2.53 o 
  -1   7  11        9.00        9.94      2.83 o 
   0   7  11       16.15       13.42      2.14 o 
   1   7  11        2.91        1.54      1.59 o 
   2   7  11        0.07       -0.60      1.47 o 
   3   7  11       23.64       25.46      2.53 o 
   4   7  11        0.55        1.95      1.74 o 
   5   7  11       28.66       27.81      3.79 o 
   6   7  11      115.89      118.76      4.30 o 
   7   7  11       40.66       41.16      3.17 o 
   8   7  11        0.01       -1.50      1.50 o 
  -3   8  11        0.01        1.22      1.83 o 
  -2   8  11        0.59        0.53      1.65 o 
  -1   8  11        3.64        4.97      1.87 o 
   0   8  11        1.59        3.30      1.79 o 
   1   8  11       56.41       57.31      3.43 o 
   2   8  11        1.51       -0.93      3.66 o 
   3   8  11       43.24       43.25      3.75 o 
   4   8  11       22.59       20.20      2.47 o 
   5   8  11       34.80       36.99      2.98 o 
   6   8  11        7.89        6.17      2.51 o 
   7   8  11        0.02       -0.25      1.64 o 
   8   8  11       41.92       37.10      2.74 o 
  -1   9  11        0.00        2.31      1.80 o 
   0   9  11        2.44        3.84      1.91 o 
   1   9  11        6.98        7.07      1.93 o 
   2   9  11        7.80        9.27      2.04 o 
   3   9  11        0.00       -0.84      1.60 o 
   4   9  11        0.75       -0.32      1.71 o 
   5   9  11        0.43       -1.43      2.04 o 
   6   9  11       19.42       19.34      2.59 o 
   7   9  11        0.04       -0.75      1.72 o 
   0  10  11       20.71       24.15      2.80 o 
   1  10  11        0.62        0.13      1.78 o 
   2  10  11        0.86        0.13      1.89 o 
   3  10  11       21.46       23.06      2.62 o 
   4  10  11        1.42       -0.91      2.41 o 
   5  10  11        1.24        0.38      1.83 o 
   6  10  11        3.19        5.09      2.16 o 
  -3  -7  12        8.36       11.46      2.00 o 
  -2  -7  12        0.00        0.04      1.30 o 
  -1  -7  12        0.06        0.58      1.17 o 
  -5  -6  12        2.85        4.23      1.72 o 
  -4  -6  12       55.04       51.05      3.76 o 
  -3  -6  12        8.50        8.70      2.36 o 
  -2  -6  12        0.83        0.59      1.19 o 
  -1  -6  12        4.64        4.33      1.52 o 
   0  -6  12       11.05        9.55      1.53 o 
   1  -6  12       79.17       78.03      3.27 o 
  -6  -5  12       32.95       34.97      2.81 o 
  -5  -5  12        3.32        0.49      1.98 o 
  -4  -5  12        0.25       -1.33      1.33 o 
  -3  -5  12       33.88       32.68      2.10 o 
  -2  -5  12        4.42        2.35      1.30 o 
  -1  -5  12        5.42        5.35      1.38 o 
   0  -5  12        3.44        3.67      1.28 o 
   1  -5  12        8.46        6.61      1.55 o 
   2  -5  12        0.74        0.10      1.39 o 
   3  -5  12       15.70       17.27      2.08 o 
  -6  -4  12        7.37        7.74      2.05 o 
  -5  -4  12       34.59       38.45      4.06 o 
  -4  -4  12        0.58        1.28      1.29 o 
  -3  -4  12        0.65        0.03      1.23 o 
  -2  -4  12       61.71       61.00      2.65 o 
  -1  -4  12        2.93        0.39      1.29 o 
   0  -4  12       16.76       15.73      1.69 o 
   1  -4  12        1.38        4.22      1.29 o 
   2  -4  12       46.24       52.58      2.76 o 
   3  -4  12       88.27       87.46      3.57 o 
   4  -4  12        0.75       -0.08      1.86 o 
  -7  -3  12        2.85        6.50      2.13 o 
  -6  -3  12       12.07       21.21      2.87 o 
  -5  -3  12        9.16        9.91      2.13 o 
  -4  -3  12       34.02       35.37      2.29 o 
  -3  -3  12       17.82       13.77      1.76 o 
  -2  -3  12       13.22       10.44      1.77 o 
  -1  -3  12       16.85       11.47      1.57 o 
   0  -3  12        9.07       11.17      1.54 o 
   1  -3  12       29.16       34.58      2.08 o 
   2  -3  12        0.73        0.90      1.28 o 
   3  -3  12       12.40       13.97      2.04 o 
   4  -3  12       33.74       35.05      2.87 o 
   5  -3  12        2.33        1.57      2.04 o 
  -7  -2  12        1.78        3.28      2.41 o 
  -6  -2  12        3.16        4.51      1.74 o 
  -5  -2  12       30.31       31.14      2.09 o 
  -4  -2  12        1.15       -0.57      1.24 o 
  -3  -2  12       10.63       15.15      1.62 o 
  -2  -2  12        0.56       -1.17      1.17 o 
  -1  -2  12      101.01       98.46      5.84 o 
   0  -2  12        2.01        2.94      1.39 o 
   1  -2  12       34.07       35.92      2.09 o 
   2  -2  12       61.14       60.04      2.79 o 
   3  -2  12        0.48       -0.47      1.84 o 
   4  -2  12       11.79       14.51      2.09 o 
   5  -2  12        2.19       -1.68      1.68 o 
   6  -2  12        1.52        0.43      2.12 o 
  -7  -1  12        0.26       -2.00      2.28 o 
  -6  -1  12       61.32       61.12      3.22 o 
  -5  -1  12       12.19        9.11      2.43 o 
  -4  -1  12        1.84        2.14      1.59 o 
  -3  -1  12        1.95        0.89      1.26 o 
  -2  -1  12       14.52       13.29      1.45 o 
  -1  -1  12        8.79       10.44      1.44 o 
   0  -1  12        0.23        0.63      1.60 o 
   1  -1  12      138.84      146.25      4.18 o 
   2  -1  12       10.70       12.04      1.70 o 
   3  -1  12       76.95       76.00      3.60 o 
   4  -1  12       33.07       27.87      3.83 o 
   5  -1  12        6.60        3.78      1.79 o 
   6  -1  12       37.47       35.31      5.10 o 
  -7   0  12       13.24       13.79      2.76 o 
  -6   0  12        0.01        1.72      2.06 o 
  -5   0  12       15.72       22.79      2.32 o 
  -4   0  12        1.49        0.41      1.26 o 
  -3   0  12       46.55       47.57      3.69 o 
  -2   0  12       52.52       57.85      2.54 o 
  -1   0  12      151.10      140.94      3.49 o 
   0   0  12      209.03      197.23      4.57 o 
   1   0  12        7.50        7.99      1.50 o 
   2   0  12        4.67        5.62      1.45 o 
   3   0  12        0.38        1.60      1.27 o 
   4   0  12      282.35      293.79      6.79 o 
   5   0  12        0.22        0.87      1.41 o 
   6   0  12       69.14       62.53      4.52 o 
   7   0  12       26.41       28.74      4.97 o 
  -6   1  12        1.04        0.22      1.66 o 
  -5   1  12        1.13       -0.09      1.61 o 
  -4   1  12       49.51       48.34      3.69 o 
  -3   1  12        6.24        9.26      1.51 o 
  -2   1  12       39.56       34.39      2.14 o 
  -1   1  12        0.05       -0.20      1.27 o 
   0   1  12        0.00       -0.42      1.07 o 
   1   1  12       21.15       24.24      1.81 o 
   2   1  12        0.17       -1.36      1.54 o 
   3   1  12       60.75       62.67      2.87 o 
   4   1  12       13.09       11.35      2.15 o 
   5   1  12        3.23        4.10      1.78 o 
   6   1  12        1.49        0.34      1.72 o 
   7   1  12        5.15        4.93      2.10 o 
  -6   2  12        9.59       13.13      2.20 o 
  -5   2  12        6.34        5.91      1.85 o 
  -4   2  12        0.00        0.09      1.49 o 
  -3   2  12        5.45        4.47      1.64 o 
  -2   2  12       11.13        9.94      1.50 o 
  -1   2  12        1.38        1.87      1.33 o 
   0   2  12        0.35        0.82      1.20 o 
   1   2  12        6.40        5.10      1.30 o 
   2   2  12        2.35        1.86      1.18 o 
   3   2  12        0.01       -0.29      1.38 o 
   4   2  12       31.54       23.66      2.41 o 
   5   2  12       31.84       36.51      2.93 o 
   6   2  12        0.00       -1.48      1.48 o 
   7   2  12        2.95        5.27      2.02 o 
  -6   3  12       10.41       17.14      2.47 o 
  -5   3  12       34.44       43.19      2.93 o 
  -4   3  12        6.79        7.60      2.58 o 
  -3   3  12        0.65        1.18      1.46 o 
  -2   3  12       11.78       10.97      1.90 o 
  -1   3  12       23.43       18.71      2.34 o 
   0   3  12       58.51       49.44      2.58 o 
   1   3  12        6.30        3.82      1.18 o 
   2   3  12       84.13       68.10      3.78 o 
   3   3  12        0.89       -1.22      1.34 o 
   4   3  12       87.21       77.17      4.66 o 
   5   3  12        0.00       -0.06      1.59 o 
   6   3  12       22.94       25.31      2.71 o 
   7   3  12        7.38       12.97      2.42 o 
   8   3  12        3.10        2.97      2.12 o 
  -5   4  12        0.57       -0.03      1.59 o 
  -4   4  12        7.66        4.61      1.83 o 
  -3   4  12        1.72        1.45      1.61 o 
  -2   4  12       74.00       74.65      5.16 o 
  -1   4  12       42.45       39.50      2.47 o 
   0   4  12        1.55        1.88      1.40 o 
   1   4  12       51.80       49.73      2.68 o 
   2   4  12       15.84       19.56      1.98 o 
   3   4  12        0.01        0.71      1.23 o 
   4   4  12       14.25       11.82      1.64 o 
   5   4  12      260.93      253.24      7.76 o 
   6   4  12        0.49       -0.32      1.76 o 
   7   4  12        9.52        7.14      2.09 o 
   8   4  12        0.04        0.19      2.76 o 
  -5   5  12        1.08       -0.56      1.90 o 
  -4   5  12       10.01       11.55      2.17 o 
  -3   5  12        1.55        1.83      1.68 o 
  -2   5  12        0.12       -1.65      1.65 o 
  -1   5  12       14.37        9.38      1.74 o 
   0   5  12      222.70      226.61      5.72 o 
   1   5  12        0.51        1.33      1.86 o 
   2   5  12        3.44        2.49      1.47 o 
   3   5  12       37.63       37.68      2.49 o 
   4   5  12        2.98        1.26      1.31 o 
   5   5  12       28.55       29.74      2.16 o 
   6   5  12       20.86       19.68      2.52 o 
   7   5  12        8.91       12.21      2.94 o 
   8   5  12        6.10        7.66      4.30 o 
  -4   6  12       26.91       25.86      2.99 o 
  -3   6  12        2.53        0.70      2.08 o 
  -2   6  12       19.40       22.86      2.69 o 
  -1   6  12       37.43       38.64      2.58 o 
   0   6  12       83.10       78.55      3.45 o 
   1   6  12        1.55       -1.09      1.34 o 
   2   6  12       30.85       29.35      2.25 o 
   3   6  12       11.75        8.62      1.71 o 
   4   6  12       11.86       11.29      1.85 o 
   5   6  12        9.51        8.16      1.68 o 
   6   6  12       18.77       21.71      2.35 o 
   7   6  12       37.91       29.59      3.69 o 
   8   6  12        2.66        2.09      3.08 o 
  -3   7  12        7.77        7.69      2.30 o 
  -2   7  12       21.18       21.58      2.67 o 
  -1   7  12       23.84       21.03      2.64 o 
   0   7  12        1.89        4.44      1.84 o 
   1   7  12       34.65       34.08      2.92 o 
   2   7  12      102.39      109.29      4.66 o 
   3   7  12       18.45       17.66      2.37 o 
   4   7  12        3.43        2.52      1.81 o 
   5   7  12       69.61       67.80      3.38 o 
   6   7  12        0.38        0.40      2.54 o 
   7   7  12       11.96       13.29      3.37 o 
  -2   8  12        0.46        1.42      1.90 o 
  -1   8  12        1.82        0.09      2.36 o 
   0   8  12       16.41       13.73      2.43 o 
   1   8  12        1.08        1.84      2.92 o 
   2   8  12        1.12        0.39      1.71 o 
   3   8  12       61.77       64.21      3.77 o 
   4   8  12        9.58       10.99      2.34 o 
   5   8  12        2.16       -0.93      2.26 o 
   6   8  12        4.12        2.57      1.91 o 
   7   8  12        6.26        2.42      1.91 o 
   0   9  12        7.66        5.89      2.18 o 
   1   9  12        0.13       -0.61      1.65 o 
   2   9  12       21.87       24.91      2.75 o 
   3   9  12        2.35        0.80      1.85 o 
   4   9  12       33.06       35.94      3.56 o 
   5   9  12        0.45        0.49      1.96 o 
   6   9  12       47.42       61.15      3.88 o 
   3  10  12        0.00       -0.72      1.86 o 
   4  10  12        6.18        8.62      2.33 o 
  -4  -5  13        1.29        0.36      1.65 o 
  -3  -5  13       10.22       14.45      2.08 o 
  -2  -5  13        0.85       -1.22      1.22 o 
  -1  -5  13        5.24        5.68      1.47 o 
   0  -5  13       21.89       22.37      2.09 o 
   1  -5  13        5.22        4.59      2.28 o 
  -5  -4  13       24.60       31.22      4.54 o 
  -4  -4  13        6.96        7.54      2.00 o 
  -3  -4  13        0.98        0.97      1.31 o 
  -2  -4  13        0.32       -1.23      1.23 o 
  -1  -4  13        1.90        0.44      1.27 o 
   0  -4  13        0.29        1.47      1.30 o 
   1  -4  13        1.57        1.61      1.38 o 
   2  -4  13       48.52       60.80      3.07 o 
   3  -4  13       25.96       28.64      2.88 o 
  -5  -3  13        0.24       -0.86      1.70 o 
  -4  -3  13        0.53       -1.35      1.35 o 
  -3  -3  13        8.27       11.46      1.78 o 
  -2  -3  13        1.87        1.21      1.35 o 
  -1  -3  13        7.17        7.01      1.54 o 
   0  -3  13        0.54        0.37      1.32 o 
   1  -3  13        1.74        0.78      1.41 o 
   2  -3  13        4.56        4.75      1.64 o 
   3  -3  13       28.79       28.34      2.36 o 
   4  -3  13        4.79        2.87      2.17 o 
  -6  -2  13        0.22       -0.40      1.59 o 
  -5  -2  13        4.48        6.56      1.77 o 
  -4  -2  13        2.57        3.71      1.78 o 
  -3  -2  13        4.40        4.38      2.63 o 
  -2  -2  13       18.75       20.35      2.08 o 
  -1  -2  13      136.55      144.89      4.43 o 
   0  -2  13        0.20       -0.49      1.34 o 
   1  -2  13       22.90       26.02      2.03 o 
   2  -2  13       27.01       24.58      2.41 o 
   3  -2  13        8.60       13.08      2.65 o 
   4  -2  13       22.75       20.85      2.54 o 
  -6  -1  13        1.65        1.18      2.18 o 
  -5  -1  13        2.75        4.39      1.71 o 
  -4  -1  13        1.91        2.78      1.46 o 
  -3  -1  13       31.22       26.99      2.07 o 
  -2  -1  13       21.65       17.66      1.83 o 
  -1  -1  13        3.02        1.45      1.47 o 
   0  -1  13        3.72        2.98      1.53 o 
   1  -1  13       18.70       17.94      2.16 o 
   2  -1  13        4.63        4.75      1.68 o 
   3  -1  13        0.02        1.25      1.62 o 
   4  -1  13      305.04      334.29      8.82 o 
   5  -1  13       19.85       24.53      4.73 o 
  -6   0  13        0.15       -1.93      1.93 o 
  -5   0  13        8.33        5.79      2.36 o 
  -4   0  13        5.63        7.30      1.86 o 
  -3   0  13       16.51       22.78      1.90 o 
  -2   0  13       14.81        9.67      1.64 o 
  -1   0  13       11.43       15.80      1.58 o 
   0   0  13       55.76       60.01      2.62 o 
   1   0  13        1.64        0.01      1.35 o 
   2   0  13       98.73       94.27      3.59 o 
   3   0  13      158.66      168.33      8.28 o 
   4   0  13        2.40        2.72      1.76 o 
   5   0  13        2.26        1.04      2.17 o 
   6   0  13        0.10       -2.62      2.70 o 
  -5   1  13       13.50       17.77      2.84 o 
  -4   1  13       15.09       17.37      2.74 o 
  -3   1  13        2.03        3.99      1.73 o 
  -2   1  13       72.67       76.27      3.04 o 
  -1   1  13      121.12      114.80      3.31 o 
   0   1  13       65.24       44.82      2.39 o 
   1   1  13       13.94        7.56      1.48 o 
   2   1  13        0.00        0.93      1.32 o 
   3   1  13        0.32       -0.13      1.25 o 
   4   1  13       11.18        9.73      2.21 o 
   5   1  13       59.81       49.08      3.85 o 
   6   1  13        5.47        0.48      3.05 o 
  -5   2  13        0.70        2.56      1.85 o 
  -4   2  13        3.16        3.80      1.81 o 
  -3   2  13       47.56       50.93      3.07 o 
  -2   2  13        6.77        8.15      1.78 o 
  -1   2  13       22.97       27.72      3.61 o 
   0   2  13       38.71       33.77      3.95 o 
   1   2  13       52.21       42.03      2.69 o 
   2   2  13        0.15       -0.98      1.40 o 
   3   2  13        0.67       -1.38      1.56 o 
   4   2  13       40.19       35.84      2.98 o 
   5   2  13        8.26        7.92      2.18 o 
   6   2  13        1.87        3.20      2.00 o 
  -5   3  13        0.01        2.59      1.90 o 
  -4   3  13        0.47        2.77      1.83 o 
  -3   3  13       37.30       46.41      3.57 o 
  -2   3  13       37.51       44.11      2.91 o 
  -1   3  13       21.30       26.18      3.56 o 
   0   3  13      197.85      188.84      8.54 o 
   1   3  13        2.53        2.25      1.67 o 
   2   3  13       19.76       10.34      1.90 o 
   3   3  13        0.28       -1.39      1.39 o 
   4   3  13       33.51       31.75      2.80 o 
   5   3  13       29.17       21.81      2.69 o 
   6   3  13        0.43        3.52      1.90 o 
   7   3  13        9.37        5.72      2.86 o 
  -4   4  13       10.96       12.58      2.47 o 
  -3   4  13        1.57        3.76      2.20 o 
  -2   4  13       32.52       31.02      2.62 o 
  -1   4  13        5.49        9.81      2.26 o 
   0   4  13        4.38        6.64      2.03 o 
   1   4  13      125.68      121.01      5.00 o 
   2   4  13       39.62       40.92      5.19 o 
   3   4  13       45.86       42.81      2.86 o 
   4   4  13        1.44        1.99      1.66 o 
   5   4  13       27.80       30.33      2.94 o 
   6   4  13        0.51        0.12      1.80 o 
   7   4  13        0.00       -2.13      2.30 o 
  -3   5  13        4.09        5.04      1.95 o 
  -2   5  13       10.64       10.52      2.00 o 
  -1   5  13        4.37        4.66      2.09 o 
   0   5  13        5.96        4.01      3.25 o 
   1   5  13       34.78       32.28      3.17 o 
   2   5  13       60.16       52.53      3.51 o 
   3   5  13        0.30        0.37      1.58 o 
   4   5  13        0.03       -1.43      1.43 o 
   5   5  13        0.03       -1.54      1.54 o 
   6   5  13        9.61        8.87      2.29 o 
   7   5  13        0.70        2.96      3.82 o 
  -3   6  13        0.05       -0.95      2.28 o 
  -2   6  13        0.07       -0.25      2.44 o 
  -1   6  13        6.20       12.12      3.09 o 
   0   6  13        0.09       -1.78      2.31 o 
   1   6  13        3.98        1.76      1.51 o 
   2   6  13        1.00        5.08      1.63 o 
   3   6  13       16.90       19.85      2.14 o 
   4   6  13        1.05       -3.19      3.19 o 
   5   6  13        0.12       -1.00      1.94 o 
   6   6  13       12.75       17.80      8.75 o 
   7   6  13       15.92       16.51      4.60 o 
  -2   7  13        0.75       -2.30      2.30 o 
  -1   7  13        1.85        0.16      2.49 o 
   0   7  13       13.25       14.04      2.48 o 
   1   7  13       25.06       22.99      3.85 o 
   2   7  13        0.12        0.34      1.72 o 
   3   7  13        0.16       -0.58      2.15 o 
   4   7  13        2.54        2.69      2.03 o 
   5   7  13        1.67        0.62      1.79 o 
   6   7  13        0.64        3.60      3.15 o 
   0   8  13        0.52        1.62      2.04 o 
   1   8  13       44.53       47.31      3.48 o 
   2   8  13       10.37       12.06      3.63 o 
   3   8  13        0.81        1.01      1.96 o 
   4   8  13        9.48        8.95      2.44 o 
   5   8  13       28.88       33.92      3.29 o 
   2   9  13        7.14        2.84      2.09 o 
   3   9  13        2.30        1.14      2.47 o 
  -2  -4  14        0.02       -1.22      1.36 o 
  -1  -4  14        0.93        0.00      1.61 o 
   0  -4  14        7.58        6.32      1.78 o 
  -3  -3  14        3.75        1.13      2.18 o 
  -2  -3  14        9.10        7.11      1.69 o 
  -1  -3  14        3.63        1.28      1.78 o 
   0  -3  14        9.25        9.93      1.76 o 
   1  -3  14        0.46        0.08      1.45 o 
   2  -3  14        3.75        8.03      1.86 o 
  -4  -2  14        0.43        1.79      1.98 o 
  -3  -2  14        0.95       -0.73      1.49 o 
  -2  -2  14       16.22       18.24      2.12 o 
  -1  -2  14       20.26       20.86      2.68 o 
   0  -2  14       22.57       20.67      2.79 o 
   1  -2  14        2.36        0.68      1.47 o 
   2  -2  14        0.20       -0.02      1.51 o 
   3  -2  14        9.93       10.22      3.95 o 
  -4  -1  14        0.41       -1.41      1.41 o 
  -3  -1  14        0.06       -0.06      1.42 o 
  -2  -1  14        1.75       -0.08      1.46 o 
  -1  -1  14        8.03        8.63      2.16 o 
   0  -1  14       13.23       10.92      1.87 o 
   1  -1  14       47.85       43.37      2.72 o 
   2  -1  14       28.83       32.63      2.85 o 
   3  -1  14       38.58       45.73      3.78 o 
   4  -1  14        0.77        0.85      3.27 o 
  -4   0  14        2.51        1.73      1.86 o 
  -3   0  14        3.23        2.40      2.00 o 
  -2   0  14       39.14       44.85      2.57 o 
  -1   0  14       10.01        7.49      1.69 o 
   0   0  14       52.31       52.20      2.93 o 
   1   0  14        4.08        4.90      1.90 o 
   2   0  14       16.26       19.88      2.43 o 
   3   0  14        0.38       -2.53      2.53 o 
   4   0  14       22.78       24.90      4.73 o 
  -4   1  14        0.33       -1.98      2.37 o 
  -3   1  14        4.03        8.79      2.44 o 
  -2   1  14       21.31       28.89      2.35 o 
  -1   1  14       85.19       95.84      3.59 o 
   0   1  14        1.06        3.11      1.69 o 
   1   1  14       24.20       23.17      2.59 o 
   2   1  14        8.38        5.81      1.99 o 
   3   1  14        3.34        4.28      2.83 o 
   4   1  14        0.77       -1.82      1.82 o 
   5   1  14        0.05        3.31      3.47 o 
  -4   2  14        5.10        8.16      2.11 o 
  -3   2  14        9.75        8.65      2.03 o 
  -2   2  14        2.54       -0.64      1.67 o 
  -1   2  14       19.86       22.87      2.44 o 
   0   2  14        5.13        4.21      1.81 o 
   1   2  14        1.20       -0.16      1.54 o 
   2   2  14        3.62        1.94      1.74 o 
   3   2  14        0.18       -0.01      1.67 o 
   4   2  14        0.61       -1.73      1.73 o 
   5   2  14        2.12        2.62      2.24 o 
  -3   3  14        3.80        3.21      1.82 o 
  -2   3  14       57.67       60.28      3.64 o 
  -1   3  14       11.79       12.13      2.39 o 
   0   3  14        5.18        6.14      2.21 o 
   1   3  14        4.63        0.09      1.63 o 
   2   3  14        2.86        1.88      1.58 o 
   3   3  14        0.57        1.03      1.58 o 
   4   3  14        0.78       -1.05      1.79 o 
   5   3  14        0.02       -1.97      1.97 o 
  -3   4  14        6.51        6.23      2.05 o 
  -2   4  14       12.82       22.91      2.53 o 
  -1   4  14       36.98       37.85      4.28 o 
   0   4  14       26.02       20.87      3.08 o 
   1   4  14        5.98        6.15      2.13 o 
   2   4  14        4.39        3.31      1.78 o 
   3   4  14        1.00       -0.92      2.20 o 
   4   4  14       15.09       18.93      2.75 o 
   5   4  14        0.16        2.72      2.53 o 
  -2   5  14       10.90        7.73      2.03 o 
  -1   5  14       10.27        7.69      2.36 o 
   0   5  14        3.64        0.34      2.06 o 
   1   5  14        0.81        0.55      1.76 o 
   2   5  14        0.26       -0.66      1.75 o 
   3   5  14        2.99        1.31      2.07 o 
   4   5  14        4.47        2.78      1.82 o 
   5   5  14       16.13       21.33      3.37 o 
  -1   6  14        1.00        2.70      2.78 o 
   0   6  14        9.88       14.11      3.37 o 
   1   6  14       22.15       23.95      5.20 o 
   2   6  14        0.07        1.29      2.80 o 
   3   6  14        1.59       -0.23      4.59 o 
   4   6  14        0.15        0.22      2.62 o 
   5   6  14        0.70        2.09      2.84 o 
   0   7  14        0.02        4.06      2.94 o 
   1   7  14        2.06        3.03      2.71 o 
   2   7  14       27.37       26.87      4.00 o 
   3   7  14        4.56        3.75      2.80 o 
   4   7  14        0.19       -2.28      2.28 o 
  -2  -1  15        0.29       -1.54      3.24 o 
  -1  -1  15        0.24        2.89      1.68 o 
   0  -1  15        0.95       -1.43      1.48 o 
   1  -1  15        6.16        4.34      2.17 o 
  -2   0  15        2.40        1.39      1.86 o 
  -1   0  15        2.40        2.24      2.08 o 
   0   0  15        7.97        1.61      2.29 o 
   1   0  15        0.04       -2.05      2.05 o 
   2   0  15        1.06       -2.42      3.30 o 
  -2   1  15        2.94       -2.50      2.65 o 
  -1   1  15        2.59        0.33      1.85 o 
   0   1  15        1.86        4.75      2.30 o 
   1   1  15       18.10       18.73      6.78 o 
   2   1  15        6.05        6.85      2.80 o 
   3   1  15        0.33        0.13      3.16 o 
  -2   2  15        2.47        1.42      2.26 o 
  -1   2  15        9.11        9.06      2.32 o 
   0   2  15        4.89        4.34      2.92 o 
   1   2  15        0.50       -0.81      1.70 o 
   2   2  15        5.57        3.20      2.03 o 
   3   2  15        0.09        0.39      2.16 o 
  -1   3  15        7.43        5.80      2.00 o 
   0   3  15        1.91       -1.73      1.74 o 
   1   3  15        1.37        2.77      1.87 o 
   2   3  15       20.93       24.04      2.57 o 
   3   3  15        1.35        4.28      2.40 o 
   4   3  15        4.88        6.27      2.72 o 
  -1   4  15        2.34        3.20      2.20 o 
   0   4  15        9.29        9.63      2.54 o 
   1   4  15        0.02       -0.28      1.79 o 
   2   4  15        1.04        3.28      2.12 o 
   3   4  15        6.99       15.27      2.93 o 
   0   5  15        0.00        2.17      2.08 o 
   1   5  15        1.32        2.33      2.13 o 
   2   5  15       18.14       17.24      2.83 o 
   3   5  15        3.36        3.28      2.19 o 
                                                 
